# Supplementary material for: Molecular Mechanism of Food-Derived Polyphenols on PD-L1 Dimerization: A Molecular Dynamics Simulation Study
Source: Int J Mol Sci. 2021 Oct 10;22(20):10924. doi: 10.3390/ijms222010924 (PMC8535905; doi:10.3390/ijms222010924)
Supplement: Supplementary file 1 [file ijms-22-10924-s001.zip]

Archive with 5 entries (5 files):
- CC system.pdb
- Dimer.pdb
- EGCG system.pdb
- RSV system.pdb
- SI.pdf
