# Supplementary material for: Molecular Mechanism of Food-Derived Polyphenols on PD-L1 Dimerization: A Molecular Dynamics Simulation Study
Source: Int J Mol Sci. 2021 Oct 10;22(20):10924. doi: 10.3390/ijms222010924 (PMC8535905; doi:10.3390/ijms222010924)
Supplement: Supplementary file 1 [file ijms-22-10924-s001.zip › CC system.pdb]

HETATM    1  C1  CC9 A   1      34.356  14.495 133.411  0.00  0.00           C  
HETATM    2  O1  CC9 A   1      34.994  15.531 133.578  0.00  0.00           O  
HETATM    3  C2  CC9 A   1      34.457  13.349 134.361  0.00  0.00           C  
HETATM    4  O2  CC9 A   1      33.925   7.541 137.283  0.00  0.00           O  
HETATM    5  C3  CC9 A   1      33.834  12.192 134.093  0.00  0.00           C  
HETATM    6  O3  CC9 A   1      32.291   7.631 135.181  0.00  0.00           O  
HETATM    7  C4  CC9 A   1      33.868  11.006 134.967  0.00  0.00           C  
HETATM    8  O4  CC9 A   1      31.227  13.979 133.066  0.00  0.00           O  
HETATM    9  C5  CC9 A   1      34.720  10.906 136.075  0.00  0.00           C  
HETATM   10  O5  CC9 A   1      32.569  19.645 126.938  0.00  0.00           O  
HETATM   11  C6  CC9 A   1      34.738   9.749 136.852  0.00  0.00           C  
HETATM   12  O6  CC9 A   1      30.445  20.963 127.861  0.00  0.00           O  
HETATM   13  C7  CC9 A   1      33.909   8.679 136.521  0.00  0.00           C  
HETATM   14  C8  CC9 A   1      33.057   8.743 135.415  0.00  0.00           C  
HETATM   15  C9  CC9 A   1      32.513   6.935 133.961  0.00  0.00           C  
HETATM   16  C10 CC9 A   1      33.048   9.910 134.639  0.00  0.00           C  
HETATM   17  C11 CC9 A   1      33.456  14.284 132.210  0.00  0.00           C  
HETATM   18  C12 CC9 A   1      32.007  14.674 132.421  0.00  0.00           C  
HETATM   19  C13 CC9 A   1      31.570  15.937 131.757  0.00  0.00           C  
HETATM   20  C14 CC9 A   1      31.953  16.214 130.503  0.00  0.00           C  
HETATM   21  C15 CC9 A   1      31.573  17.435 129.772  0.00  0.00           C  
HETATM   22  C16 CC9 A   1      32.302  17.917 128.670  0.00  0.00           C  
HETATM   23  C17 CC9 A   1      31.928  19.099 128.019  0.00  0.00           C  
HETATM   24  C18 CC9 A   1      31.983  19.427 125.659  0.00  0.00           C  
HETATM   25  C19 CC9 A   1      30.817  19.805 128.492  0.00  0.00           C  
HETATM   26  C20 CC9 A   1      30.092  19.351 129.592  0.00  0.00           C  
HETATM   27  C21 CC9 A   1      30.473  18.173 130.233  0.00  0.00           C  
HETATM   28  H7  CC9 A   1      33.067   7.092 137.193  0.00  0.00           H  
HETATM   29  H01 CC9 A   1      33.933  13.713 135.245  0.00  0.00           H  
HETATM   30  H04 CC9 A   1      32.780  12.445 133.981  0.00  0.00           H  
HETATM   31  H05 CC9 A   1      35.374  11.740 136.331  0.00  0.00           H  
HETATM   32  H06 CC9 A   1      35.399   9.681 137.716  0.00  0.00           H  
HETATM   33  H07 CC9 A   1      33.552   6.609 133.913  0.00  0.00           H  
HETATM   34  H08 CC9 A   1      31.858   6.065 133.914  0.00  0.00           H  
HETATM   35  H09 CC9 A   1      32.301   7.596 133.121  0.00  0.00           H  
HETATM   36  H10 CC9 A   1      32.396   9.970 133.768  0.00  0.00           H  
HETATM   37  H11 CC9 A   1      33.458  13.212 132.012  0.00  0.00           H  
HETATM   38  H12 CC9 A   1      33.849  14.876 131.383  0.00  0.00           H  
HETATM   39  H13 CC9 A   1      32.072  16.707 132.342  0.00  0.00           H  
HETATM   40  H16 CC9 A   1      33.043  16.207 130.519  0.00  0.00           H  
HETATM   41  H17 CC9 A   1      33.171  17.362 128.317  0.00  0.00           H  
HETATM   42  H18 CC9 A   1      31.089  20.043 125.560  0.00  0.00           H  
HETATM   43  H19 CC9 A   1      32.697  19.696 124.881  0.00  0.00           H  
HETATM   44  H20 CC9 A   1      30.693  20.900 126.922  0.00  0.00           H  
HETATM   45  H21 CC9 A   1      31.712  18.376 125.557  0.00  0.00           H  
HETATM   46  H22 CC9 A   1      29.230  19.915 129.950  0.00  0.00           H  
HETATM   47  H23 CC9 A   1      29.912  17.823 131.099  0.00  0.00           H  
ATOM     48  N   ALA A  18      28.935  10.069 145.965  1.00 50.61           N  
ATOM     49  CA  ALA A  18      29.473   9.949 144.613  1.00 50.87           C  
ATOM     50  C   ALA A  18      28.442  10.372 143.564  1.00 45.10           C  
ATOM     51  O   ALA A  18      27.341   9.827 143.503  1.00 41.77           O  
ATOM     52  CB  ALA A  18      29.938   8.525 144.356  1.00 50.30           C  
ATOM     53  N   PHE A  19      28.814  11.338 142.728  1.00 39.64           N  
ATOM     54  CA  PHE A  19      27.891  11.857 141.726  1.00 34.07           C  
ATOM     55  C   PHE A  19      27.673  10.831 140.624  1.00 32.20           C  
ATOM     56  O   PHE A  19      28.638  10.335 140.033  1.00 35.53           O  
ATOM     57  CB  PHE A  19      28.444  13.156 141.147  1.00 31.04           C  
ATOM     58  CG  PHE A  19      27.536  13.808 140.153  1.00 26.21           C  
ATOM     59  CD1 PHE A  19      26.449  14.549 140.574  1.00 28.52           C  
ATOM     60  CD2 PHE A  19      27.777  13.689 138.798  1.00 24.93           C  
ATOM     61  CE1 PHE A  19      25.604  15.157 139.655  1.00 28.17           C  
ATOM     62  CE2 PHE A  19      26.940  14.293 137.879  1.00 27.62           C  
ATOM     63  CZ  PHE A  19      25.852  15.035 138.312  1.00 26.77           C  
ATOM     64  N   THR A  20      26.404  10.531 140.321  1.00 25.83           N  
ATOM     65  CA  THR A  20      26.068   9.501 139.352  1.00 23.12           C  
ATOM     66  C   THR A  20      24.960  10.007 138.438  1.00 30.49           C  
ATOM     67  O   THR A  20      23.942  10.517 138.922  1.00 31.31           O  
ATOM     68  CB  THR A  20      25.605   8.215 140.059  1.00 31.30           C  
ATOM     69  CG2 THR A  20      25.256   7.136 139.049  1.00 34.62           C  
ATOM     70  OG1 THR A  20      26.659   7.729 140.899  1.00 42.02           O  
ATOM     71  N   VAL A  21      25.152   9.851 137.122  1.00 25.89           N  
ATOM     72  CA  VAL A  21      24.086  10.033 136.140  1.00 24.33           C  
ATOM     73  C   VAL A  21      23.458   8.674 135.851  1.00 26.84           C  
ATOM     74  O   VAL A  21      24.162   7.673 135.732  1.00 26.91           O  
ATOM     75  CB  VAL A  21      24.632  10.686 134.858  1.00 20.68           C  
ATOM     76  CG1 VAL A  21      23.547  10.747 133.772  1.00 22.66           C  
ATOM     77  CG2 VAL A  21      25.194  12.074 135.187  1.00 23.65           C  
ATOM     78  N   THR A  22      22.131   8.622 135.763  1.00 25.41           N  
ATOM     79  CA  THR A  22      21.436   7.374 135.465  1.00 27.24           C  
ATOM     80  C   THR A  22      20.518   7.578 134.273  1.00 24.85           C  
ATOM     81  O   THR A  22      20.021   8.681 134.031  1.00 28.15           O  
ATOM     82  CB  THR A  22      20.635   6.854 136.673  1.00 31.81           C  
ATOM     83  CG2 THR A  22      21.537   6.665 137.872  1.00 29.40           C  
ATOM     84  OG1 THR A  22      19.620   7.795 137.022  1.00 36.02           O  
ATOM     85  N   VAL A  23      20.321   6.511 133.508  1.00 27.36           N  
ATOM     86  CA  VAL A  23      19.371   6.515 132.407  1.00 26.62           C  
ATOM     87  C   VAL A  23      18.294   5.484 132.726  1.00 30.21           C  
ATOM     88  O   VAL A  23      18.605   4.309 132.936  1.00 33.16           O  
ATOM     89  CB  VAL A  23      20.033   6.223 131.050  1.00 29.06           C  
ATOM     90  CG1 VAL A  23      20.827   7.430 130.618  1.00 35.30           C  
ATOM     91  CG2 VAL A  23      20.964   5.015 131.121  1.00 35.78           C  
ATOM     92  N   PRO A  24      17.024   5.881 132.810  1.00 30.68           N  
ATOM     93  CA  PRO A  24      15.967   4.872 132.983  1.00 29.94           C  
ATOM     94  C   PRO A  24      15.893   3.912 131.811  1.00 31.61           C  
ATOM     95  O   PRO A  24      15.600   2.726 131.996  1.00 37.40           O  
ATOM     96  CB  PRO A  24      14.692   5.718 133.116  1.00 38.90           C  
ATOM     97  CG  PRO A  24      15.018   7.019 132.458  1.00 40.76           C  
ATOM     98  CD  PRO A  24      16.488   7.249 132.715  1.00 36.77           C  
ATOM     99  N   LYS A  25      16.165   4.399 130.605  1.00 26.04           N  
ATOM    100  CA  LYS A  25      16.171   3.583 129.398  1.00 24.74           C  
ATOM    101  C   LYS A  25      17.482   3.840 128.678  1.00 24.32           C  
ATOM    102  O   LYS A  25      17.831   4.997 128.418  1.00 29.17           O  
ATOM    103  CB  LYS A  25      15.008   3.927 128.450  1.00 30.56           C  
ATOM    104  CG  LYS A  25      13.753   3.102 128.635  1.00 38.44           C  
ATOM    105  CD  LYS A  25      12.540   3.772 127.982  1.00 41.42           C  
ATOM    106  CE  LYS A  25      12.728   4.070 126.496  1.00 40.25           C  
ATOM    107  NZ  LYS A  25      12.514   2.923 125.561  1.00 29.52           N1+
ATOM    108  N   ASP A  26      18.205   2.779 128.346  1.00 23.34           N  
ATOM    109  CA  ASP A  26      19.403   2.954 127.540  1.00 28.28           C  
ATOM    110  C   ASP A  26      19.176   2.570 126.089  1.00 23.84           C  
ATOM    111  O   ASP A  26      20.132   2.538 125.308  1.00 26.75           O  
ATOM    112  CB  ASP A  26      20.580   2.173 128.133  1.00 33.30           C  
ATOM    113  CG  ASP A  26      20.363   0.672 128.149  1.00 42.19           C  
ATOM    114  OD1 ASP A  26      19.323   0.181 127.673  1.00 43.17           O  
ATOM    115  OD2 ASP A  26      21.261  -0.032 128.649  1.00 50.95           O1-
ATOM    116  N   LEU A  27      17.933   2.275 125.716  1.00 21.84           N  
ATOM    117  CA  LEU A  27      17.583   1.943 124.344  1.00 22.35           C  
ATOM    118  C   LEU A  27      16.254   2.594 124.020  1.00 23.14           C  
ATOM    119  O   LEU A  27      15.288   2.422 124.770  1.00 23.41           O  
ATOM    120  CB  LEU A  27      17.465   0.431 124.145  1.00 24.08           C  
ATOM    121  CG  LEU A  27      17.016   0.013 122.747  1.00 24.63           C  
ATOM    122  CD1 LEU A  27      18.089   0.317 121.695  1.00 23.03           C  
ATOM    123  CD2 LEU A  27      16.633  -1.457 122.764  1.00 27.62           C  
ATOM    124  N   TYR A  28      16.203   3.331 122.913  1.00 20.76           N  
ATOM    125  CA  TYR A  28      14.944   3.828 122.372  1.00 20.77           C  
ATOM    126  C   TYR A  28      14.779   3.327 120.948  1.00 21.89           C  
ATOM    127  O   TYR A  28      15.747   3.287 120.175  1.00 22.81           O  
ATOM    128  CB  TYR A  28      14.880   5.362 122.389  1.00 21.24           C  
ATOM    129  CG  TYR A  28      14.833   5.982 123.766  1.00 20.82           C  
ATOM    130  CD1 TYR A  28      15.952   5.971 124.604  1.00 21.23           C  
ATOM    131  CD2 TYR A  28      13.687   6.594 124.229  1.00 21.50           C  
ATOM    132  CE1 TYR A  28      15.909   6.534 125.877  1.00 21.35           C  
ATOM    133  CE2 TYR A  28      13.643   7.170 125.498  1.00 22.59           C  
ATOM    134  CZ  TYR A  28      14.753   7.131 126.316  1.00 24.90           C  
ATOM    135  OH  TYR A  28      14.708   7.700 127.578  1.00 25.14           O  
ATOM    136  N   VAL A  29      13.554   2.939 120.607  1.00 19.12           N  
ATOM    137  CA  VAL A  29      13.210   2.521 119.253  1.00 20.25           C  
ATOM    138  C   VAL A  29      12.104   3.459 118.802  1.00 24.74           C  
ATOM    139  O   VAL A  29      10.996   3.444 119.358  1.00 23.97           O  
ATOM    140  CB  VAL A  29      12.772   1.052 119.183  1.00 21.75           C  
ATOM    141  CG1 VAL A  29      12.358   0.689 117.751  1.00 24.48           C  
ATOM    142  CG2 VAL A  29      13.874   0.138 119.689  1.00 22.84           C  
ATOM    143  N   VAL A  30      12.415   4.320 117.839  1.00 18.82           N  
ATOM    144  CA  VAL A  30      11.494   5.385 117.462  1.00 19.34           C  
ATOM    145  C   VAL A  30      11.197   5.302 115.973  1.00 26.40           C  
ATOM    146  O   VAL A  30      11.994   4.788 115.179  1.00 21.97           O  
ATOM    147  CB  VAL A  30      12.048   6.766 117.845  1.00 33.25           C  
ATOM    148  CG1 VAL A  30      12.384   6.783 119.330  1.00 33.01           C  
ATOM    149  CG2 VAL A  30      13.286   7.069 117.046  1.00 27.98           C  
ATOM    150  N   GLU A  31      10.017   5.798 115.608  1.00 21.43           N  
ATOM    151  CA  GLU A  31       9.583   5.825 114.219  1.00 18.40           C  
ATOM    152  C   GLU A  31      10.059   7.094 113.522  1.00 20.82           C  
ATOM    153  O   GLU A  31       9.957   8.198 114.063  1.00 23.42           O  
ATOM    154  CB  GLU A  31       8.061   5.728 114.148  1.00 18.94           C  
ATOM    155  CG  GLU A  31       7.509   4.515 114.882  1.00 22.48           C  
ATOM    156  CD  GLU A  31       8.128   3.212 114.415  1.00 23.73           C  
ATOM    157  OE1 GLU A  31       8.176   2.986 113.196  1.00 26.42           O  
ATOM    158  OE2 GLU A  31       8.571   2.415 115.263  1.00 25.80           O1-
ATOM    159  N   TYR A  32      10.555   6.931 112.297  1.00 20.68           N  
ATOM    160  CA  TYR A  32      10.893   8.077 111.464  1.00 21.42           C  
ATOM    161  C   TYR A  32       9.734   9.075 111.432  1.00 27.79           C  
ATOM    162  O   TYR A  32       8.567   8.687 111.307  1.00 24.21           O  
ATOM    163  CB  TYR A  32      11.232   7.571 110.057  1.00 22.74           C  
ATOM    164  CG  TYR A  32      11.487   8.635 109.021  1.00 24.91           C  
ATOM    165  CD1 TYR A  32      12.765   9.165 108.838  1.00 28.79           C  
ATOM    166  CD2 TYR A  32      10.457   9.093 108.215  1.00 24.53           C  
ATOM    167  CE1 TYR A  32      12.999  10.130 107.885  1.00 28.56           C  
ATOM    168  CE2 TYR A  32      10.681  10.054 107.264  1.00 28.07           C  
ATOM    169  CZ  TYR A  32      11.952  10.572 107.101  1.00 32.08           C  
ATOM    170  OH  TYR A  32      12.178  11.535 106.145  1.00 33.37           O  
ATOM    171  N   GLY A  33      10.055  10.364 111.594  1.00 21.42           N  
ATOM    172  CA  GLY A  33       9.065  11.421 111.559  1.00 22.81           C  
ATOM    173  C   GLY A  33       8.402  11.729 112.889  1.00 24.15           C  
ATOM    174  O   GLY A  33       7.637  12.702 112.972  1.00 28.31           O  
ATOM    175  N   SER A  34       8.669  10.939 113.928  1.00 23.94           N  
ATOM    176  CA  SER A  34       8.078  11.157 115.236  1.00 27.70           C  
ATOM    177  C   SER A  34       8.945  12.107 116.053  1.00 27.53           C  
ATOM    178  O   SER A  34       9.990  12.584 115.606  1.00 26.44           O  
ATOM    179  CB  SER A  34       7.900   9.831 115.971  1.00 28.34           C  
ATOM    180  OG  SER A  34       9.168   9.342 116.399  1.00 36.95           O  
ATOM    181  N   ASN A  35       8.514  12.373 117.281  1.00 24.09           N  
ATOM    182  CA  ASN A  35       9.305  13.129 118.239  1.00 27.58           C  
ATOM    183  C   ASN A  35       9.787  12.167 119.307  1.00 31.97           C  
ATOM    184  O   ASN A  35       9.070  11.234 119.674  1.00 28.95           O  
ATOM    185  CB  ASN A  35       8.504  14.254 118.898  1.00 30.90           C  
ATOM    186  CG  ASN A  35       7.955  15.244 117.891  1.00 25.85           C  
ATOM    187  ND2 ASN A  35       6.895  15.943 118.271  1.00 38.15           N  
ATOM    188  OD1 ASN A  35       8.486  15.387 116.784  1.00 27.36           O  
ATOM    189  N   MET A  36      11.003  12.396 119.799  1.00 25.46           N  
ATOM    190  CA  MET A  36      11.595  11.513 120.790  1.00 24.67           C  
ATOM    191  C   MET A  36      12.170  12.349 121.925  1.00 27.19           C  
ATOM    192  O   MET A  36      12.774  13.400 121.686  1.00 30.52           O  
ATOM    193  CB  MET A  36      12.671  10.620 120.150  1.00 25.71           C  
ATOM    194  CG  MET A  36      14.017  11.271 119.958  1.00 39.14           C  
ATOM    195  SD  MET A  36      15.253  10.047 119.466  1.00 39.13           S  
ATOM    196  CE  MET A  36      14.885   8.722 120.573  1.00 28.53           C  
ATOM    197  N   THR A  37      11.938  11.913 123.155  1.00 24.42           N  
ATOM    198  CA  THR A  37      12.549  12.536 124.323  1.00 22.32           C  
ATOM    199  C   THR A  37      13.372  11.477 125.028  1.00 25.47           C  
ATOM    200  O   THR A  37      12.828  10.451 125.454  1.00 26.66           O  
ATOM    201  CB  THR A  37      11.505  13.125 125.270  1.00 25.55           C  
ATOM    202  CG2 THR A  37      12.199  13.773 126.476  1.00 24.77           C  
ATOM    203  OG1 THR A  37      10.727  14.105 124.563  1.00 29.59           O  
ATOM    204  N   ILE A  38      14.683  11.716 125.137  1.00 21.58           N  
ATOM    205  CA  ILE A  38      15.576  10.793 125.818  1.00 21.03           C  
ATOM    206  C   ILE A  38      16.072  11.471 127.087  1.00 20.35           C  
ATOM    207  O   ILE A  38      16.246  12.690 127.150  1.00 26.35           O  
ATOM    208  CB  ILE A  38      16.739  10.328 124.926  1.00 25.83           C  
ATOM    209  CG1 ILE A  38      17.678  11.473 124.536  1.00 32.57           C  
ATOM    210  CG2 ILE A  38      16.188   9.725 123.637  1.00 26.63           C  
ATOM    211  CD1 ILE A  38      18.801  11.002 123.612  1.00 32.51           C  
ATOM    212  N   GLU A  39      16.270  10.668 128.116  1.00 28.83           N  
ATOM    213  CA  GLU A  39      16.431  11.233 129.442  1.00 29.07           C  
ATOM    214  C   GLU A  39      17.647  10.689 130.164  1.00 24.77           C  
ATOM    215  O   GLU A  39      17.936   9.494 130.090  1.00 24.35           O  
ATOM    216  CB  GLU A  39      15.204  10.917 130.282  1.00 22.95           C  
ATOM    217  CG  GLU A  39      13.936  11.435 129.652  1.00 34.76           C  
ATOM    218  CD  GLU A  39      12.758  11.161 130.548  1.00 38.74           C  
ATOM    219  OE1 GLU A  39      12.553   9.978 130.890  1.00 44.10           O  
ATOM    220  OE2 GLU A  39      12.069  12.133 130.916  1.00 36.73           O1-
ATOM    221  N   CYS A  40      18.380  11.601 130.811  0.84 32.29           N  
ATOM    222  CA  CYS A  40      19.392  11.299 131.825  0.84 28.29           C  
ATOM    223  C   CYS A  40      18.940  11.953 133.125  0.84 22.67           C  
ATOM    224  O   CYS A  40      18.443  13.082 133.115  0.84 28.93           O  
ATOM    225  CB  CYS A  40      20.796  11.787 131.428  0.84 19.67           C  
ATOM    226  SG  CYS A  40      21.473  10.706 130.127  0.84 28.03           S  
ATOM    227  N   LYS A  41      19.077  11.240 134.237  1.00 23.09           N  
ATOM    228  CA  LYS A  41      18.748  11.806 135.531  1.00 22.50           C  
ATOM    229  C   LYS A  41      20.037  12.074 136.286  1.00 26.45           C  
ATOM    230  O   LYS A  41      21.017  11.343 136.122  1.00 25.48           O  
ATOM    231  CB  LYS A  41      17.863  10.858 136.330  1.00 29.52           C  
ATOM    232  CG  LYS A  41      16.667  10.363 135.561  1.00 40.19           C  
ATOM    233  CD  LYS A  41      15.434  11.152 135.916  1.00 52.38           C  
ATOM    234  CE  LYS A  41      14.309  10.845 134.944  1.00 51.72           C  
ATOM    235  NZ  LYS A  41      13.543   9.668 135.453  1.00 55.79           N1+
ATOM    236  N   PHE A  42      20.038  13.135 137.086  1.00 24.22           N  
ATOM    237  CA  PHE A  42      21.162  13.441 137.963  1.00 23.65           C  
ATOM    238  C   PHE A  42      20.605  13.952 139.282  1.00 26.50           C  
ATOM    239  O   PHE A  42      19.497  14.502 139.320  1.00 25.96           O  
ATOM    240  CB  PHE A  42      22.103  14.484 137.334  1.00 25.64           C  
ATOM    241  CG  PHE A  42      21.448  15.810 137.061  1.00 26.82           C  
ATOM    242  CD1 PHE A  42      20.647  15.981 135.942  1.00 28.04           C  
ATOM    243  CD2 PHE A  42      21.630  16.883 137.926  1.00 26.63           C  
ATOM    244  CE1 PHE A  42      20.030  17.197 135.687  1.00 29.51           C  
ATOM    245  CE2 PHE A  42      21.028  18.112 137.672  1.00 24.04           C  
ATOM    246  CZ  PHE A  42      20.220  18.266 136.548  1.00 29.69           C  
ATOM    247  N   PRO A  43      21.344  13.782 140.381  1.00 29.82           N  
ATOM    248  CA  PRO A  43      20.786  14.091 141.704  1.00 30.65           C  
ATOM    249  C   PRO A  43      20.747  15.590 141.973  1.00 25.36           C  
ATOM    250  O   PRO A  43      21.746  16.296 141.821  1.00 28.38           O  
ATOM    251  CB  PRO A  43      21.738  13.370 142.666  1.00 30.22           C  
ATOM    252  CG  PRO A  43      23.025  13.302 141.923  1.00 30.64           C  
ATOM    253  CD  PRO A  43      22.662  13.132 140.475  1.00 27.18           C  
ATOM    254  N   VAL A  44      19.573  16.071 142.366  1.00 29.98           N  
ATOM    255  CA  VAL A  44      19.370  17.450 142.790  1.00 35.43           C  
ATOM    256  C   VAL A  44      18.770  17.400 144.186  1.00 46.29           C  
ATOM    257  O   VAL A  44      17.665  16.876 144.368  1.00 60.40           O  
ATOM    258  CB  VAL A  44      18.442  18.229 141.845  1.00 32.56           C  
ATOM    259  CG1 VAL A  44      18.154  19.609 142.412  1.00 36.96           C  
ATOM    260  CG2 VAL A  44      19.041  18.342 140.467  1.00 30.05           C  
ATOM    261  N   GLU A  45      19.487  17.940 145.164  1.00 47.29           N  
ATOM    262  CA  GLU A  45      19.030  17.910 146.551  1.00 52.04           C  
ATOM    263  C   GLU A  45      18.137  19.122 146.793  1.00 53.02           C  
ATOM    264  O   GLU A  45      18.600  20.197 147.177  1.00 56.89           O  
ATOM    265  CB  GLU A  45      20.179  17.758 147.536  1.00  0.01           C  
ATOM    266  CG  GLU A  45      19.665  17.407 148.933  1.00  0.01           C  
ATOM    267  CD  GLU A  45      20.742  17.092 149.968  1.00  0.01           C  
ATOM    268  OE1 GLU A  45      21.934  17.196 149.586  1.00  0.01           O  
ATOM    269  OE2 GLU A  45      20.288  16.757 151.091  1.00  0.01           O1-
ATOM    270  N   LYS A  46      16.841  18.945 146.520  1.00 55.61           N  
ATOM    271  CA  LYS A  46      15.774  19.886 146.858  1.00 55.86           C  
ATOM    272  C   LYS A  46      15.798  21.180 146.046  1.00 51.61           C  
ATOM    273  O   LYS A  46      14.738  21.709 145.696  1.00 41.21           O  
ATOM    274  CB  LYS A  46      15.812  20.184 148.358  1.00  0.01           C  
ATOM    275  CG  LYS A  46      14.519  20.851 148.841  1.00  0.01           C  
ATOM    276  CD  LYS A  46      14.521  21.042 150.360  1.00  0.01           C  
ATOM    277  CE  LYS A  46      13.236  21.711 150.826  1.00  0.01           C  
ATOM    278  NZ  LYS A  46      13.280  21.876 152.299  1.00  0.01           N1+
ATOM    279  N   GLN A  47      16.981  21.706 145.732  1.00 45.96           N  
ATOM    280  CA  GLN A  47      17.072  23.008 145.084  1.00 35.13           C  
ATOM    281  C   GLN A  47      18.197  23.021 144.058  1.00 31.74           C  
ATOM    282  O   GLN A  47      19.351  22.746 144.394  1.00 35.99           O  
ATOM    283  CB  GLN A  47      17.295  24.093 146.127  1.00 36.19           C  
ATOM    284  CG  GLN A  47      17.269  25.495 145.579  1.00 33.94           C  
ATOM    285  CD  GLN A  47      17.206  26.514 146.689  1.00 32.06           C  
ATOM    286  NE2 GLN A  47      18.275  27.278 146.859  1.00 36.62           N  
ATOM    287  OE1 GLN A  47      16.207  26.608 147.394  1.00 35.91           O  
ATOM    288  N   LEU A  48      17.864  23.374 142.821  1.00 26.98           N  
ATOM    289  CA  LEU A  48      18.842  23.350 141.743  1.00 28.55           C  
ATOM    290  C   LEU A  48      19.704  24.607 141.778  1.00 30.32           C  
ATOM    291  O   LEU A  48      19.186  25.729 141.787  1.00 36.71           O  
ATOM    292  CB  LEU A  48      18.133  23.235 140.398  1.00 29.36           C  
ATOM    293  CG  LEU A  48      19.054  23.240 139.186  1.00 30.72           C  
ATOM    294  CD1 LEU A  48      19.907  21.984 139.187  1.00 31.57           C  
ATOM    295  CD2 LEU A  48      18.207  23.330 137.926  1.00 31.89           C  
ATOM    296  N   ASP A  49      21.019  24.419 141.794  1.00 31.38           N  
ATOM    297  CA  ASP A  49      21.958  25.536 141.712  1.00 32.27           C  
ATOM    298  C   ASP A  49      22.315  25.720 140.244  1.00 32.44           C  
ATOM    299  O   ASP A  49      23.181  25.023 139.712  1.00 31.90           O  
ATOM    300  CB  ASP A  49      23.189  25.269 142.566  1.00 42.89           C  
ATOM    301  CG  ASP A  49      24.241  26.355 142.434  1.00 52.12           C  
ATOM    302  OD1 ASP A  49      23.925  27.442 141.897  1.00 52.24           O  
ATOM    303  OD2 ASP A  49      25.379  26.119 142.889  1.00 54.11           O1-
ATOM    304  N   LEU A  50      21.648  26.667 139.585  1.00 37.64           N  
ATOM    305  CA  LEU A  50      21.772  26.774 138.138  1.00 34.25           C  
ATOM    306  C   LEU A  50      23.183  27.161 137.724  1.00 35.67           C  
ATOM    307  O   LEU A  50      23.640  26.769 136.645  1.00 39.50           O  
ATOM    308  CB  LEU A  50      20.762  27.789 137.616  1.00 39.13           C  
ATOM    309  CG  LEU A  50      20.196  27.573 136.220  1.00 41.16           C  
ATOM    310  CD1 LEU A  50      19.790  26.131 136.036  1.00 38.02           C  
ATOM    311  CD2 LEU A  50      19.007  28.499 136.015  1.00 45.01           C  
ATOM    312  N   ALA A  51      23.893  27.906 138.575  1.00 36.21           N  
ATOM    313  CA  ALA A  51      25.226  28.380 138.224  1.00 37.59           C  
ATOM    314  C   ALA A  51      26.234  27.248 138.135  1.00 40.67           C  
ATOM    315  O   ALA A  51      27.231  27.380 137.416  1.00 49.64           O  
ATOM    316  CB  ALA A  51      25.701  29.421 139.237  1.00 47.18           C  
ATOM    317  N   ALA A  52      25.986  26.137 138.824  1.00 34.74           N  
ATOM    318  CA  ALA A  52      26.932  25.030 138.872  1.00 34.63           C  
ATOM    319  C   ALA A  52      26.721  23.999 137.775  1.00 34.82           C  
ATOM    320  O   ALA A  52      27.594  23.152 137.569  1.00 40.95           O  
ATOM    321  CB  ALA A  52      26.857  24.329 140.233  1.00 36.01           C  
ATOM    322  N   LEU A  53      25.604  24.044 137.061  1.00 29.00           N  
ATOM    323  CA  LEU A  53      25.202  22.928 136.220  1.00 27.30           C  
ATOM    324  C   LEU A  53      25.670  23.117 134.781  1.00 25.22           C  
ATOM    325  O   LEU A  53      25.464  24.177 134.181  1.00 24.78           O  
ATOM    326  CB  LEU A  53      23.680  22.753 136.278  1.00 29.01           C  
ATOM    327  CG  LEU A  53      23.032  21.824 135.263  1.00 23.01           C  
ATOM    328  CD1 LEU A  53      23.331  20.413 135.704  1.00 24.77           C  
ATOM    329  CD2 LEU A  53      21.524  22.028 135.251  1.00 27.45           C  
ATOM    330  N   ILE A  54      26.310  22.088 134.238  1.00 24.69           N  
ATOM    331  CA  ILE A  54      26.541  21.979 132.805  1.00 22.87           C  
ATOM    332  C   ILE A  54      25.889  20.697 132.325  1.00 22.12           C  
ATOM    333  O   ILE A  54      26.123  19.630 132.901  1.00 24.87           O  
ATOM    334  CB  ILE A  54      28.037  21.974 132.451  1.00 24.49           C  
ATOM    335  CG1 ILE A  54      28.705  23.257 132.941  1.00 26.49           C  
ATOM    336  CG2 ILE A  54      28.196  21.813 130.939  1.00 25.94           C  
ATOM    337  CD1 ILE A  54      30.230  23.254 132.850  1.00 30.86           C  
ATOM    338  N   VAL A  55      25.072  20.806 131.279  1.00 21.77           N  
ATOM    339  CA  VAL A  55      24.472  19.659 130.611  1.00 20.70           C  
ATOM    340  C   VAL A  55      24.932  19.674 129.164  1.00 22.62           C  
ATOM    341  O   VAL A  55      24.783  20.688 128.471  1.00 25.84           O  
ATOM    342  CB  VAL A  55      22.936  19.688 130.678  1.00 22.92           C  
ATOM    343  CG1 VAL A  55      22.352  18.505 129.892  1.00 23.77           C  
ATOM    344  CG2 VAL A  55      22.464  19.657 132.118  1.00 26.04           C  
ATOM    345  N   TYR A  56      25.480  18.559 128.710  1.00 24.08           N  
ATOM    346  CA  TYR A  56      25.982  18.455 127.351  1.00 21.50           C  
ATOM    347  C   TYR A  56      25.473  17.166 126.727  1.00 23.39           C  
ATOM    348  O   TYR A  56      25.652  16.082 127.291  1.00 25.11           O  
ATOM    349  CB  TYR A  56      27.502  18.495 127.360  1.00 22.21           C  
ATOM    350  CG  TYR A  56      28.142  18.287 126.014  1.00 28.96           C  
ATOM    351  CD1 TYR A  56      28.287  19.337 125.122  1.00 43.76           C  
ATOM    352  CD2 TYR A  56      28.622  17.039 125.646  1.00 29.38           C  
ATOM    353  CE1 TYR A  56      28.889  19.143 123.893  1.00 42.12           C  
ATOM    354  CE2 TYR A  56      29.233  16.840 124.423  1.00 35.21           C  
ATOM    355  CZ  TYR A  56      29.355  17.893 123.554  1.00 36.86           C  
ATOM    356  OH  TYR A  56      29.944  17.682 122.334  1.00 45.24           O  
ATOM    357  N   TRP A  57      24.855  17.280 125.559  1.00 24.47           N  
ATOM    358  CA  TRP A  57      24.396  16.124 124.807  1.00 21.82           C  
ATOM    359  C   TRP A  57      25.124  16.061 123.478  1.00 22.44           C  
ATOM    360  O   TRP A  57      25.256  17.076 122.792  1.00 27.87           O  
ATOM    361  CB  TRP A  57      22.898  16.209 124.527  1.00 19.81           C  
ATOM    362  CG  TRP A  57      21.980  15.836 125.634  1.00 25.48           C  
ATOM    363  CD1 TRP A  57      21.405  16.677 126.546  1.00 26.66           C  
ATOM    364  CD2 TRP A  57      21.469  14.530 125.913  1.00 22.99           C  
ATOM    365  CE2 TRP A  57      20.597  14.650 127.018  1.00 23.56           C  
ATOM    366  CE3 TRP A  57      21.659  13.269 125.334  1.00 24.75           C  
ATOM    367  NE1 TRP A  57      20.582  15.967 127.389  1.00 22.11           N  
ATOM    368  CZ2 TRP A  57      19.910  13.566 127.543  1.00 24.97           C  
ATOM    369  CZ3 TRP A  57      20.992  12.185 125.871  1.00 26.16           C  
ATOM    370  CH2 TRP A  57      20.112  12.344 126.957  1.00 24.34           C  
ATOM    371  N   GLU A  58      25.563  14.864 123.106  1.00 22.46           N  
ATOM    372  CA  GLU A  58      26.207  14.661 121.823  1.00 24.86           C  
ATOM    373  C   GLU A  58      25.758  13.329 121.243  1.00 30.84           C  
ATOM    374  O   GLU A  58      25.279  12.442 121.952  1.00 29.06           O  
ATOM    375  CB  GLU A  58      27.723  14.690 121.978  1.00 29.59           C  
ATOM    376  CG  GLU A  58      28.212  13.442 122.669  1.00 39.49           C  
ATOM    377  CD  GLU A  58      29.714  13.341 122.668  1.00 44.66           C  
ATOM    378  OE1 GLU A  58      30.365  14.360 122.353  1.00 44.35           O  
ATOM    379  OE2 GLU A  58      30.209  12.229 122.942  1.00 48.19           O1-
ATOM    380  N   MET A  59      25.901  13.204 119.930  1.00 28.47           N  
ATOM    381  CA  MET A  59      25.772  11.918 119.268  1.00 30.43           C  
ATOM    382  C   MET A  59      26.908  11.836 118.269  1.00 34.07           C  
ATOM    383  O   MET A  59      27.040  12.721 117.420  1.00 36.94           O  
ATOM    384  CB  MET A  59      24.400  11.774 118.589  1.00 30.71           C  
ATOM    385  CG  MET A  59      24.036  10.353 118.209  1.00 42.47           C  
ATOM    386  SD  MET A  59      24.709   9.881 116.609  1.00 45.97           S  
ATOM    387  CE  MET A  59      24.058  11.224 115.640  1.00 43.59           C  
ATOM    388  N   GLU A  60      27.740  10.804 118.394  1.00 39.04           N  
ATOM    389  CA  GLU A  60      28.849  10.574 117.471  1.00 47.72           C  
ATOM    390  C   GLU A  60      29.670  11.840 117.253  1.00 46.33           C  
ATOM    391  O   GLU A  60      29.882  12.282 116.123  1.00 58.17           O  
ATOM    392  CB  GLU A  60      28.342  10.058 116.132  1.00 53.00           C  
ATOM    393  CG  GLU A  60      28.107   8.570 116.084  1.00 64.71           C  
ATOM    394  CD  GLU A  60      27.362   8.182 114.835  1.00 71.54           C  
ATOM    395  OE1 GLU A  60      27.344   8.986 113.878  1.00 74.87           O  
ATOM    396  OE2 GLU A  60      26.778   7.082 114.822  1.00 75.24           O1-
ATOM    397  N   ASP A  61      30.096  12.452 118.350  1.00 49.59           N  
ATOM    398  CA  ASP A  61      30.940  13.641 118.332  1.00 59.57           C  
ATOM    399  C   ASP A  61      30.243  14.866 117.741  1.00 60.24           C  
ATOM    400  O   ASP A  61      30.907  15.881 117.492  1.00 62.40           O  
ATOM    401  CB  ASP A  61      32.248  13.378 117.570  1.00 70.68           C  
ATOM    402  CG  ASP A  61      32.868  12.031 117.917  1.00 72.52           C  
ATOM    403  OD1 ASP A  61      33.161  11.787 119.106  1.00 70.16           O  
ATOM    404  OD2 ASP A  61      33.042  11.204 116.996  1.00 74.58           O1-
ATOM    405  N   LYS A  62      28.929  14.808 117.500  1.00 44.27           N  
ATOM    406  CA  LYS A  62      28.160  15.972 117.074  1.00 41.65           C  
ATOM    407  C   LYS A  62      27.518  16.625 118.292  1.00 35.92           C  
ATOM    408  O   LYS A  62      26.761  15.973 119.022  1.00 33.36           O  
ATOM    409  CB  LYS A  62      27.076  15.597 116.063  1.00 45.55           C  
ATOM    410  CG  LYS A  62      27.530  14.769 114.874  1.00 52.25           C  
ATOM    411  CD  LYS A  62      26.338  14.498 113.960  1.00 58.54           C  
ATOM    412  CE  LYS A  62      26.608  13.351 112.996  1.00 78.25           C  
ATOM    413  NZ  LYS A  62      26.694  12.035 113.690  1.00 84.03           N1+
ATOM    414  N   ASN A  63      27.793  17.915 118.493  1.00 38.50           N  
ATOM    415  CA  ASN A  63      27.198  18.665 119.596  1.00 34.15           C  
ATOM    416  C   ASN A  63      25.711  18.882 119.340  1.00 34.02           C  
ATOM    417  O   ASN A  63      25.329  19.479 118.329  1.00 37.77           O  
ATOM    418  CB  ASN A  63      27.919  20.005 119.762  1.00 44.20           C  
ATOM    419  CG  ASN A  63      27.394  20.839 120.929  1.00 52.44           C  
ATOM    420  ND2 ASN A  63      28.315  21.338 121.748  1.00 59.74           N  
ATOM    421  OD1 ASN A  63      26.189  21.039 121.098  1.00 38.00           O  
ATOM    422  N   ILE A  64      24.874  18.408 120.255  1.00 27.65           N  
ATOM    423  CA  ILE A  64      23.428  18.596 120.157  1.00 28.59           C  
ATOM    424  C   ILE A  64      22.960  19.743 121.043  1.00 33.68           C  
ATOM    425  O   ILE A  64      22.267  20.650 120.583  1.00 35.87           O  
ATOM    426  CB  ILE A  64      22.685  17.293 120.503  1.00 25.47           C  
ATOM    427  CG1 ILE A  64      23.128  16.136 119.621  1.00 27.02           C  
ATOM    428  CG2 ILE A  64      21.175  17.478 120.362  1.00 28.42           C  
ATOM    429  CD1 ILE A  64      22.608  14.807 120.131  1.00 26.54           C  
ATOM    430  N   ILE A  65      23.342  19.715 122.320  1.00 28.74           N  
ATOM    431  CA  ILE A  65      22.899  20.673 123.325  1.00 31.78           C  
ATOM    432  C   ILE A  65      24.071  21.005 124.233  1.00 32.48           C  
ATOM    433  O   ILE A  65      24.840  20.120 124.620  1.00 34.12           O  
ATOM    434  CB  ILE A  65      21.726  20.112 124.148  1.00 38.36           C  
ATOM    435  CG1 ILE A  65      20.412  20.330 123.407  1.00 41.96           C  
ATOM    436  CG2 ILE A  65      21.683  20.739 125.544  1.00 42.13           C  
ATOM    437  CD1 ILE A  65      20.078  21.787 123.228  1.00 45.56           C  
ATOM    438  N   GLN A  66      24.212  22.282 124.578  1.00 30.74           N  
ATOM    439  CA  GLN A  66      25.185  22.697 125.585  1.00 38.12           C  
ATOM    440  C   GLN A  66      24.506  23.719 126.480  1.00 46.35           C  
ATOM    441  O   GLN A  66      24.320  24.871 126.076  1.00 55.75           O  
ATOM    442  CB  GLN A  66      26.449  23.282 124.961  1.00 40.18           C  
ATOM    443  CG  GLN A  66      27.498  23.654 125.999  1.00 57.77           C  
ATOM    444  CD  GLN A  66      28.892  23.728 125.418  1.00 69.32           C  
ATOM    445  NE2 GLN A  66      29.821  22.976 126.007  1.00 68.80           N  
ATOM    446  OE1 GLN A  66      29.132  24.439 124.442  1.00 79.65           O  
ATOM    447  N   PHE A  67      24.142  23.297 127.686  1.00 29.36           N  
ATOM    448  CA  PHE A  67      23.475  24.148 128.662  1.00 29.35           C  
ATOM    449  C   PHE A  67      24.490  24.537 129.732  1.00 31.11           C  
ATOM    450  O   PHE A  67      24.978  23.679 130.473  1.00 29.22           O  
ATOM    451  CB  PHE A  67      22.287  23.406 129.255  1.00 29.97           C  
ATOM    452  CG  PHE A  67      21.394  24.262 130.091  1.00 34.27           C  
ATOM    453  CD1 PHE A  67      20.459  25.089 129.495  1.00 45.54           C  
ATOM    454  CD2 PHE A  67      21.474  24.218 131.473  1.00 32.61           C  
ATOM    455  CE1 PHE A  67      19.619  25.871 130.265  1.00 45.51           C  
ATOM    456  CE2 PHE A  67      20.638  24.995 132.247  1.00 35.45           C  
ATOM    457  CZ  PHE A  67      19.708  25.822 131.642  1.00 30.56           C  
ATOM    458  N   VAL A  68      24.831  25.824 129.781  1.00 29.77           N  
ATOM    459  CA  VAL A  68      25.829  26.372 130.699  1.00 32.82           C  
ATOM    460  C   VAL A  68      25.314  27.716 131.210  1.00 28.64           C  
ATOM    461  O   VAL A  68      24.756  28.508 130.443  1.00 38.09           O  
ATOM    462  CB  VAL A  68      27.202  26.543 130.026  1.00 34.20           C  
ATOM    463  CG1 VAL A  68      28.260  26.950 131.053  1.00 36.61           C  
ATOM    464  CG2 VAL A  68      27.634  25.283 129.303  1.00 40.48           C  
ATOM    465  N   HIS A  69      25.494  27.971 132.505  1.00 54.82           N  
ATOM    466  CA  HIS A  69      25.077  29.234 133.118  1.00 57.92           C  
ATOM    467  C   HIS A  69      23.577  29.472 132.941  1.00 57.40           C  
ATOM    468  O   HIS A  69      23.127  30.604 132.756  1.00 68.66           O  
ATOM    469  CB  HIS A  69      25.869  30.419 132.558  1.00 65.72           C  
ATOM    470  CG  HIS A  69      27.356  30.233 132.588  1.00 72.42           C  
ATOM    471  CD2 HIS A  69      28.198  29.957 133.612  1.00 75.31           C  
ATOM    472  ND1 HIS A  69      28.141  30.350 131.462  1.00 71.92           N  
ATOM    473  CE1 HIS A  69      29.407  30.147 131.776  1.00 77.01           C  
ATOM    474  NE2 HIS A  69      29.467  29.904 133.087  1.00 78.80           N  
ATOM    475  N   GLY A  70      22.797  28.398 132.980  1.00 53.72           N  
ATOM    476  CA  GLY A  70      21.361  28.541 132.939  1.00 53.43           C  
ATOM    477  C   GLY A  70      20.782  28.914 131.596  1.00 53.84           C  
ATOM    478  O   GLY A  70      19.628  29.348 131.534  1.00 60.10           O  
ATOM    479  N   GLU A  71      21.538  28.753 130.513  1.00 52.99           N  
ATOM    480  CA  GLU A  71      21.028  29.067 129.185  1.00 62.21           C  
ATOM    481  C   GLU A  71      21.632  28.108 128.169  1.00 63.82           C  
ATOM    482  O   GLU A  71      22.790  27.695 128.303  1.00 51.74           O  
ATOM    483  CB  GLU A  71      21.308  30.516 128.811  1.00  0.01           C  
ATOM    484  CG  GLU A  71      20.514  30.917 127.569  1.00  0.01           C  
ATOM    485  CD  GLU A  71      20.741  32.405 127.318  1.00  0.01           C  
ATOM    486  OE1 GLU A  71      21.762  32.676 126.635  1.00  0.01           O  
ATOM    487  OE2 GLU A  71      19.874  33.163 127.821  1.00  0.01           O1-
ATOM    488  N   GLU A  72      20.836  27.748 127.162  1.00 60.32           N  
ATOM    489  CA  GLU A  72      21.336  26.930 126.067  1.00 50.68           C  
ATOM    490  C   GLU A  72      22.318  27.736 125.222  1.00 52.07           C  
ATOM    491  O   GLU A  72      22.175  28.949 125.053  1.00 60.07           O  
ATOM    492  CB  GLU A  72      20.179  26.422 125.203  1.00 54.62           C  
ATOM    493  CG  GLU A  72      19.411  25.239 125.791  1.00 55.86           C  
ATOM    494  CD  GLU A  72      18.153  24.898 124.996  1.00 70.36           C  
ATOM    495  OE1 GLU A  72      17.757  25.711 124.131  1.00 76.60           O  
ATOM    496  OE2 GLU A  72      17.556  23.822 125.228  1.00 70.01           O1-
ATOM    497  N   ASP A  73      23.329  27.050 124.691  1.00 54.87           N  
ATOM    498  CA  ASP A  73      24.464  27.709 124.042  1.00 71.44           C  
ATOM    499  C   ASP A  73      24.672  27.159 122.631  1.00 74.13           C  
ATOM    500  O   ASP A  73      25.256  26.087 122.450  1.00 76.96           O  
ATOM    501  CB  ASP A  73      25.725  27.549 124.889  1.00 79.67           C  
ATOM    502  CG  ASP A  73      26.933  28.256 124.293  1.00 88.50           C  
ATOM    503  OD1 ASP A  73      26.760  29.108 123.398  1.00 83.41           O  
ATOM    504  OD2 ASP A  73      28.064  27.962 124.732  1.00 99.75           O1-
ATOM    505  N   LEU A  74      24.182  27.895 121.640  1.00 72.77           N  
ATOM    506  CA  LEU A  74      24.624  27.774 120.254  1.00 75.14           C  
ATOM    507  C   LEU A  74      25.676  28.881 120.103  1.00 93.64           C  
ATOM    508  O   LEU A  74      25.769  29.722 120.999  1.00106.75           O  
ATOM    509  CB  LEU A  74      23.456  28.017 119.299  1.00  0.01           C  
ATOM    510  CG  LEU A  74      23.824  27.710 117.836  1.00  0.01           C  
ATOM    511  CD1 LEU A  74      24.254  26.253 117.651  1.00  0.01           C  
ATOM    512  CD2 LEU A  74      22.640  28.025 116.920  1.00  0.01           C  
ATOM    513  N   LYS A  75      26.470  28.947 119.030  1.00 93.83           N  
ATOM    514  CA  LYS A  75      26.340  28.155 117.812  1.00 89.53           C  
ATOM    515  C   LYS A  75      27.401  27.078 117.701  1.00 82.27           C  
ATOM    516  O   LYS A  75      28.001  26.892 116.643  1.00 87.94           O  
ATOM    517  CB  LYS A  75      26.257  29.088 116.602  1.00  0.01           C  
ATOM    518  CG  LYS A  75      25.560  28.414 115.415  1.00  0.01           C  
ATOM    519  CD  LYS A  75      25.506  29.348 114.203  1.00  0.01           C  
ATOM    520  CE  LYS A  75      24.842  28.665 113.016  1.00  0.01           C  
ATOM    521  NZ  LYS A  75      24.827  29.599 111.865  1.00  0.01           N1+
ATOM    522  N   VAL A  76      27.640  26.371 118.805  1.00 74.14           N  
ATOM    523  CA  VAL A  76      28.427  25.143 118.746  1.00 73.88           C  
ATOM    524  C   VAL A  76      27.559  23.955 118.346  1.00 66.43           C  
ATOM    525  O   VAL A  76      28.086  22.881 118.023  1.00 59.37           O  
ATOM    526  CB  VAL A  76      29.145  24.991 120.098  1.00 76.62           C  
ATOM    527  CG1 VAL A  76      28.161  25.138 121.256  1.00 73.67           C  
ATOM    528  CG2 VAL A  76      29.944  23.691 120.193  1.00 75.03           C  
ATOM    529  N   GLN A  77      26.239  24.137 118.304  1.00 63.77           N  
ATOM    530  CA  GLN A  77      25.328  23.061 117.936  1.00 54.22           C  
ATOM    531  C   GLN A  77      25.555  22.619 116.496  1.00 52.15           C  
ATOM    532  O   GLN A  77      25.731  23.446 115.595  1.00 59.66           O  
ATOM    533  CB  GLN A  77      23.884  23.518 118.118  1.00 51.38           C  
ATOM    534  CG  GLN A  77      22.861  22.462 117.784  1.00 47.30           C  
ATOM    535  CD  GLN A  77      21.450  22.941 118.021  1.00 59.62           C  
ATOM    536  NE2 GLN A  77      20.768  22.326 118.976  1.00 53.41           N  
ATOM    537  OE1 GLN A  77      20.973  23.853 117.347  1.00 71.05           O  
ATOM    538  N   HIS A  78      25.554  21.305 116.285  1.00 48.05           N  
ATOM    539  CA  HIS A  78      25.769  20.742 114.961  1.00 54.08           C  
ATOM    540  C   HIS A  78      24.596  21.075 114.042  1.00 55.40           C  
ATOM    541  O   HIS A  78      23.450  21.201 114.481  1.00 54.23           O  
ATOM    542  CB  HIS A  78      25.962  19.228 115.059  1.00 50.26           C  
ATOM    543  CG  HIS A  78      26.464  18.596 113.799  1.00 56.29           C  
ATOM    544  CD2 HIS A  78      27.723  18.332 113.375  1.00 61.42           C  
ATOM    545  ND1 HIS A  78      25.623  18.150 112.802  1.00 57.81           N  
ATOM    546  CE1 HIS A  78      26.334  17.639 111.816  1.00 59.79           C  
ATOM    547  NE2 HIS A  78      27.628  17.741 112.142  1.00 62.79           N  
ATOM    548  N   SER A  79      24.896  21.231 112.747  1.00 58.66           N  
ATOM    549  CA  SER A  79      23.866  21.678 111.813  1.00 56.90           C  
ATOM    550  C   SER A  79      22.732  20.665 111.693  1.00 57.32           C  
ATOM    551  O   SER A  79      21.580  21.053 111.473  1.00 52.17           O  
ATOM    552  CB  SER A  79      24.475  21.964 110.435  1.00 65.25           C  
ATOM    553  OG  SER A  79      25.168  20.841 109.919  1.00 67.01           O  
ATOM    554  N   SER A  80      23.032  19.372 111.856  1.00 64.21           N  
ATOM    555  CA  SER A  80      22.010  18.338 111.724  1.00 60.04           C  
ATOM    556  C   SER A  80      20.904  18.474 112.758  1.00 58.99           C  
ATOM    557  O   SER A  80      19.789  17.996 112.525  1.00 55.68           O  
ATOM    558  CB  SER A  80      22.640  16.949 111.838  1.00 62.97           C  
ATOM    559  OG  SER A  80      23.557  16.713 110.783  1.00 77.93           O  
ATOM    560  N   TYR A  81      21.183  19.113 113.892  1.00 56.36           N  
ATOM    561  CA  TYR A  81      20.232  19.193 114.991  1.00 57.30           C  
ATOM    562  C   TYR A  81      19.669  20.595 115.183  1.00 56.19           C  
ATOM    563  O   TYR A  81      18.917  20.829 116.135  1.00 53.16           O  
ATOM    564  CB  TYR A  81      20.892  18.688 116.277  1.00 37.67           C  
ATOM    565  CG  TYR A  81      21.093  17.182 116.286  1.00 46.39           C  
ATOM    566  CD1 TYR A  81      20.025  16.330 116.526  1.00 43.78           C  
ATOM    567  CD2 TYR A  81      22.346  16.615 116.060  1.00 44.52           C  
ATOM    568  CE1 TYR A  81      20.188  14.958 116.536  1.00 46.85           C  
ATOM    569  CE2 TYR A  81      22.521  15.235 116.069  1.00 39.45           C  
ATOM    570  CZ  TYR A  81      21.431  14.412 116.308  1.00 53.60           C  
ATOM    571  OH  TYR A  81      21.562  13.039 116.331  1.00 49.31           O  
ATOM    572  N   ARG A  82      20.007  21.527 114.295  1.00 59.49           N  
ATOM    573  CA  ARG A  82      19.506  22.891 114.399  1.00 62.46           C  
ATOM    574  C   ARG A  82      17.983  22.918 114.291  1.00 62.46           C  
ATOM    575  O   ARG A  82      17.397  22.278 113.413  1.00 62.72           O  
ATOM    576  CB  ARG A  82      20.134  23.742 113.295  1.00  0.01           C  
ATOM    577  CG  ARG A  82      19.798  25.227 113.449  1.00  0.01           C  
ATOM    578  CD  ARG A  82      20.407  26.056 112.317  1.00  0.01           C  
ATOM    579  NE  ARG A  82      20.037  27.472 112.419  1.00  0.01           N  
ATOM    580  CZ  ARG A  82      20.280  28.391 111.481  1.00  0.01           C  
ATOM    581  NH1 ARG A  82      20.934  28.091 110.357  1.00  0.01           N1+
ATOM    582  NH2 ARG A  82      19.861  29.646 111.658  1.00  0.01           N  
ATOM    583  N   GLN A  83      17.347  23.649 115.211  1.00 60.95           N  
ATOM    584  CA  GLN A  83      15.897  23.842 115.270  1.00 54.91           C  
ATOM    585  C   GLN A  83      15.104  22.556 115.501  1.00 52.46           C  
ATOM    586  O   GLN A  83      13.868  22.579 115.483  1.00 58.33           O  
ATOM    587  CB  GLN A  83      15.392  24.533 114.000  1.00 63.95           C  
ATOM    588  CG  GLN A  83      15.529  26.051 114.014  1.00 73.67           C  
ATOM    589  CD  GLN A  83      16.855  26.533 113.455  1.00 89.18           C  
ATOM    590  NE2 GLN A  83      17.012  27.849 113.347  1.00 93.76           N  
ATOM    591  OE1 GLN A  83      17.728  25.733 113.125  1.00 95.44           O  
ATOM    592  N   ARG A  84      15.786  21.432 115.724  1.00 43.44           N  
ATOM    593  CA  ARG A  84      15.112  20.175 116.023  1.00 40.84           C  
ATOM    594  C   ARG A  84      15.414  19.623 117.404  1.00 33.28           C  
ATOM    595  O   ARG A  84      14.780  18.643 117.810  1.00 37.78           O  
ATOM    596  CB  ARG A  84      15.480  19.093 115.003  1.00 42.75           C  
ATOM    597  CG  ARG A  84      14.884  19.296 113.632  1.00 46.56           C  
ATOM    598  CD  ARG A  84      15.077  18.051 112.793  1.00 49.42           C  
ATOM    599  NE  ARG A  84      16.431  17.517 112.911  1.00 41.29           N  
ATOM    600  CZ  ARG A  84      16.720  16.276 113.288  1.00 45.85           C  
ATOM    601  NH1 ARG A  84      15.753  15.416 113.573  1.00 43.77           N1+
ATOM    602  NH2 ARG A  84      17.984  15.892 113.367  1.00 43.61           N  
ATOM    603  N   ALA A  85      16.354  20.202 118.135  1.00 29.55           N  
ATOM    604  CA  ALA A  85      16.778  19.640 119.405  1.00 27.35           C  
ATOM    605  C   ALA A  85      16.658  20.691 120.491  1.00 29.72           C  
ATOM    606  O   ALA A  85      17.108  21.827 120.316  1.00 34.97           O  
ATOM    607  CB  ALA A  85      18.214  19.127 119.319  1.00 30.51           C  
ATOM    608  N   ARG A  86      16.066  20.307 121.616  1.00 30.05           N  
ATOM    609  CA  ARG A  86      15.948  21.220 122.738  1.00 29.71           C  
ATOM    610  C   ARG A  86      16.062  20.421 124.021  1.00 33.33           C  
ATOM    611  O   ARG A  86      15.701  19.245 124.072  1.00 31.47           O  
ATOM    612  CB  ARG A  86      14.620  21.997 122.705  1.00 35.35           C  
ATOM    613  CG  ARG A  86      13.402  21.133 122.977  1.00 50.64           C  
ATOM    614  CD  ARG A  86      12.110  21.830 122.586  1.00 66.91           C  
ATOM    615  NE  ARG A  86      11.913  23.084 123.305  1.00 78.93           N  
ATOM    616  CZ  ARG A  86      10.888  23.325 124.118  1.00 88.93           C  
ATOM    617  NH1 ARG A  86       9.961  22.397 124.314  1.00 88.27           N1+
ATOM    618  NH2 ARG A  86      10.786  24.498 124.731  1.00 94.56           N  
ATOM    619  N   LEU A  87      16.605  21.071 125.044  1.00 26.65           N  
ATOM    620  CA  LEU A  87      16.592  20.557 126.399  1.00 25.45           C  
ATOM    621  C   LEU A  87      15.319  21.053 127.069  1.00 32.80           C  
ATOM    622  O   LEU A  87      15.013  22.247 127.013  1.00 40.52           O  
ATOM    623  CB  LEU A  87      17.838  21.040 127.141  1.00 30.15           C  
ATOM    624  CG  LEU A  87      18.206  20.412 128.475  1.00 33.99           C  
ATOM    625  CD1 LEU A  87      18.600  18.965 128.265  1.00 31.20           C  
ATOM    626  CD2 LEU A  87      19.342  21.213 129.091  1.00 31.96           C  
ATOM    627  N   LEU A  88      14.556  20.140 127.662  1.00 31.92           N  
ATOM    628  CA  LEU A  88      13.305  20.526 128.316  1.00 38.20           C  
ATOM    629  C   LEU A  88      13.653  21.117 129.679  1.00 35.66           C  
ATOM    630  O   LEU A  88      13.757  20.408 130.683  1.00 40.04           O  
ATOM    631  CB  LEU A  88      12.360  19.335 128.422  1.00 44.17           C  
ATOM    632  CG  LEU A  88      11.987  18.669 127.088  1.00 44.82           C  
ATOM    633  CD1 LEU A  88      10.982  17.539 127.286  1.00 49.13           C  
ATOM    634  CD2 LEU A  88      11.453  19.687 126.096  1.00 42.59           C  
ATOM    635  N   LYS A  89      13.838  22.441 129.709  1.00 41.32           N  
ATOM    636  CA  LYS A  89      14.439  23.093 130.874  1.00 37.76           C  
ATOM    637  C   LYS A  89      13.566  22.981 132.118  1.00 43.51           C  
ATOM    638  O   LYS A  89      14.079  23.047 133.239  1.00 38.79           O  
ATOM    639  CB  LYS A  89      14.725  24.568 130.579  1.00 43.77           C  
ATOM    640  CG  LYS A  89      15.318  24.865 129.210  1.00 55.01           C  
ATOM    641  CD  LYS A  89      14.218  25.207 128.206  1.00 72.46           C  
ATOM    642  CE  LYS A  89      14.767  25.370 126.796  1.00 77.11           C  
ATOM    643  NZ  LYS A  89      13.826  24.815 125.781  1.00 73.85           N1+
ATOM    644  N   ASP A  90      12.252  22.831 131.946  1.00 43.16           N  
ATOM    645  CA  ASP A  90      11.354  22.702 133.089  1.00 50.12           C  
ATOM    646  C   ASP A  90      11.612  21.432 133.894  1.00 45.80           C  
ATOM    647  O   ASP A  90      11.174  21.339 135.047  1.00 50.31           O  
ATOM    648  CB  ASP A  90       9.903  22.728 132.604  1.00 62.79           C  
ATOM    649  CG  ASP A  90       9.624  21.656 131.562  1.00 77.23           C  
ATOM    650  OD1 ASP A  90       9.998  21.852 130.383  1.00 80.96           O  
ATOM    651  OD2 ASP A  90       9.046  20.610 131.924  1.00 80.54           O1-
ATOM    652  N   GLN A  91      12.305  20.454 133.314  1.00 35.23           N  
ATOM    653  CA  GLN A  91      12.613  19.195 133.975  1.00 29.25           C  
ATOM    654  C   GLN A  91      13.874  19.259 134.823  1.00 31.21           C  
ATOM    655  O   GLN A  91      14.092  18.361 135.646  1.00 28.78           O  
ATOM    656  CB  GLN A  91      12.764  18.082 132.932  1.00 42.58           C  
ATOM    657  CG  GLN A  91      11.456  17.641 132.280  1.00 59.10           C  
ATOM    658  CD  GLN A  91      10.538  16.931 133.252  1.00 64.82           C  
ATOM    659  NE2 GLN A  91       9.358  17.496 133.465  1.00 72.25           N  
ATOM    660  OE1 GLN A  91      10.887  15.887 133.809  1.00 56.98           O  
ATOM    661  N   LEU A  92      14.700  20.293 134.646  1.00 29.53           N  
ATOM    662  CA  LEU A  92      16.002  20.322 135.308  1.00 27.40           C  
ATOM    663  C   LEU A  92      15.878  20.366 136.831  1.00 30.47           C  
ATOM    664  O   LEU A  92      16.704  19.772 137.532  1.00 29.20           O  
ATOM    665  CB  LEU A  92      16.820  21.512 134.801  1.00 29.99           C  
ATOM    666  CG  LEU A  92      17.340  21.415 133.362  1.00 31.14           C  
ATOM    667  CD1 LEU A  92      18.000  22.715 132.976  1.00 31.04           C  
ATOM    668  CD2 LEU A  92      18.296  20.233 133.206  1.00 26.16           C  
ATOM    669  N   SER A  93      14.858  21.039 137.369  1.00 33.58           N  
ATOM    670  CA  SER A  93      14.732  21.097 138.825  1.00 33.06           C  
ATOM    671  C   SER A  93      14.421  19.734 139.435  1.00 34.10           C  
ATOM    672  O   SER A  93      14.698  19.522 140.618  1.00 37.19           O  
ATOM    673  CB  SER A  93      13.657  22.112 139.237  1.00 33.61           C  
ATOM    674  OG  SER A  93      12.370  21.724 138.779  1.00 37.71           O  
ATOM    675  N   LEU A  94      13.853  18.814 138.661  1.00 35.93           N  
ATOM    676  CA  LEU A  94      13.647  17.441 139.102  1.00 33.70           C  
ATOM    677  C   LEU A  94      14.893  16.587 138.912  1.00 32.89           C  
ATOM    678  O   LEU A  94      14.852  15.384 139.193  1.00 37.66           O  
ATOM    679  CB  LEU A  94      12.470  16.816 138.346  1.00 33.50           C  
ATOM    680  CG  LEU A  94      11.158  17.582 138.495  1.00 42.48           C  
ATOM    681  CD1 LEU A  94      10.143  17.139 137.448  1.00 50.93           C  
ATOM    682  CD2 LEU A  94      10.618  17.371 139.889  1.00 40.80           C  
ATOM    683  N   GLY A  95      15.985  17.186 138.454  1.00 30.62           N  
ATOM    684  CA  GLY A  95      17.176  16.433 138.113  1.00 31.15           C  
ATOM    685  C   GLY A  95      17.027  15.614 136.853  1.00 28.65           C  
ATOM    686  O   GLY A  95      17.608  14.534 136.753  1.00 32.06           O  
ATOM    687  N   ASN A  96      16.235  16.083 135.895  1.00 25.45           N  
ATOM    688  CA  ASN A  96      16.017  15.367 134.646  1.00 22.24           C  
ATOM    689  C   ASN A  96      16.587  16.203 133.506  1.00 25.37           C  
ATOM    690  O   ASN A  96      16.144  17.335 133.276  1.00 28.55           O  
ATOM    691  CB  ASN A  96      14.523  15.087 134.431  1.00 24.10           C  
ATOM    692  CG  ASN A  96      14.251  14.234 133.193  1.00 37.91           C  
ATOM    693  ND2 ASN A  96      13.011  14.267 132.708  1.00 39.45           N  
ATOM    694  OD1 ASN A  96      15.137  13.541 132.696  1.00 40.33           O  
ATOM    695  N   ALA A  97      17.575  15.656 132.816  1.00 24.40           N  
ATOM    696  CA  ALA A  97      18.150  16.300 131.640  1.00 24.21           C  
ATOM    697  C   ALA A  97      17.531  15.604 130.435  1.00 29.87           C  
ATOM    698  O   ALA A  97      17.979  14.544 129.998  1.00 31.78           O  
ATOM    699  CB  ALA A  97      19.668  16.210 131.641  1.00 25.18           C  
ATOM    700  N   ALA A  98      16.451  16.172 129.931  1.00 26.01           N  
ATOM    701  CA  ALA A  98      15.663  15.515 128.906  1.00 26.61           C  
ATOM    702  C   ALA A  98      15.895  16.200 127.567  1.00 26.93           C  
ATOM    703  O   ALA A  98      15.587  17.388 127.407  1.00 28.20           O  
ATOM    704  CB  ALA A  98      14.184  15.533 129.291  1.00 26.63           C  
ATOM    705  N   LEU A  99      16.431  15.443 126.606  1.00 24.58           N  
ATOM    706  CA  LEU A  99      16.661  15.925 125.252  1.00 20.97           C  
ATOM    707  C   LEU A  99      15.461  15.569 124.385  1.00 24.66           C  
ATOM    708  O   LEU A  99      15.122  14.389 124.253  1.00 24.02           O  
ATOM    709  CB  LEU A  99      17.931  15.297 124.676  1.00 20.50           C  
ATOM    710  CG  LEU A  99      18.190  15.537 123.188  1.00 22.35           C  
ATOM    711  CD1 LEU A  99      18.340  17.014 122.900  1.00 24.24           C  
ATOM    712  CD2 LEU A  99      19.442  14.783 122.736  1.00 22.92           C  
ATOM    713  N   GLN A 100      14.805  16.575 123.816  1.00 24.47           N  
ATOM    714  CA  GLN A 100      13.720  16.341 122.872  1.00 25.65           C  
ATOM    715  C   GLN A 100      14.209  16.625 121.460  1.00 29.83           C  
ATOM    716  O   GLN A 100      14.716  17.716 121.179  1.00 27.96           O  
ATOM    717  CB  GLN A 100      12.490  17.198 123.177  1.00 28.16           C  
ATOM    718  CG  GLN A 100      11.358  16.900 122.198  1.00 34.24           C  
ATOM    719  CD  GLN A 100      10.170  17.831 122.338  1.00 46.04           C  
ATOM    720  NE2 GLN A 100       8.986  17.249 122.478  1.00 51.13           N  
ATOM    721  OE1 GLN A 100      10.311  19.055 122.312  1.00 45.31           O  
ATOM    722  N   ILE A 101      14.044  15.648 120.572  1.00 27.41           N  
ATOM    723  CA  ILE A 101      14.354  15.803 119.155  1.00 25.92           C  
ATOM    724  C   ILE A 101      13.048  15.672 118.382  1.00 27.35           C  
ATOM    725  O   ILE A 101      12.355  14.653 118.491  1.00 28.43           O  
ATOM    726  CB  ILE A 101      15.382  14.767 118.679  1.00 31.70           C  
ATOM    727  CG1 ILE A 101      16.696  14.951 119.444  1.00 36.84           C  
ATOM    728  CG2 ILE A 101      15.615  14.878 117.170  1.00 29.28           C  
ATOM    729  CD1 ILE A 101      17.799  14.016 119.021  1.00 43.03           C  
ATOM    730  N   THR A 102      12.705  16.698 117.618  1.00 30.60           N  
ATOM    731  CA  THR A 102      11.474  16.699 116.842  1.00 27.53           C  
ATOM    732  C   THR A 102      11.755  16.258 115.414  1.00 28.35           C  
ATOM    733  O   THR A 102      12.814  16.552 114.852  1.00 33.85           O  
ATOM    734  CB  THR A 102      10.830  18.084 116.838  1.00 34.01           C  
ATOM    735  CG2 THR A 102      10.483  18.518 118.256  1.00 32.48           C  
ATOM    736  OG1 THR A 102      11.743  19.029 116.277  1.00 44.01           O  
ATOM    737  N   ASP A 103      10.794  15.528 114.837  1.00 27.28           N  
ATOM    738  CA  ASP A 103      10.861  15.072 113.447  1.00 28.39           C  
ATOM    739  C   ASP A 103      12.097  14.195 113.210  1.00 28.68           C  
ATOM    740  O   ASP A 103      13.013  14.541 112.457  1.00 29.94           O  
ATOM    741  CB  ASP A 103      10.834  16.277 112.499  1.00 30.98           C  
ATOM    742  CG  ASP A 103      10.631  15.875 111.058  1.00 38.89           C  
ATOM    743  OD1 ASP A 103      10.209  14.728 110.819  1.00 35.34           O  
ATOM    744  OD2 ASP A 103      10.875  16.712 110.168  1.00 47.00           O1-
ATOM    745  N   VAL A 104      12.076  13.025 113.856  1.00 23.17           N  
ATOM    746  CA  VAL A 104      13.232  12.133 113.845  1.00 23.22           C  
ATOM    747  C   VAL A 104      13.563  11.682 112.428  1.00 27.74           C  
ATOM    748  O   VAL A 104      12.678  11.327 111.637  1.00 25.72           O  
ATOM    749  CB  VAL A 104      12.973  10.930 114.770  1.00 24.01           C  
ATOM    750  CG1 VAL A 104      14.044   9.862 114.572  1.00 25.46           C  
ATOM    751  CG2 VAL A 104      12.983  11.386 116.230  1.00 27.88           C  
ATOM    752  N   LYS A 105      14.860  11.702 112.107  1.00 25.15           N  
ATOM    753  CA  LYS A 105      15.407  11.298 110.818  1.00 28.00           C  
ATOM    754  C   LYS A 105      16.245  10.034 110.973  1.00 27.23           C  
ATOM    755  O   LYS A 105      16.636   9.656 112.079  1.00 25.99           O  
ATOM    756  CB  LYS A 105      16.274  12.414 110.228  1.00 35.29           C  
ATOM    757  CG  LYS A 105      15.543  13.717 109.922  1.00 43.84           C  
ATOM    758  CD  LYS A 105      14.454  13.499 108.888  1.00 52.44           C  
ATOM    759  CE  LYS A 105      13.782  14.807 108.488  1.00 55.81           C  
ATOM    760  NZ  LYS A 105      12.715  14.562 107.472  1.00 46.30           N1+
ATOM    761  N   LEU A 106      16.519   9.371 109.843  1.00 27.84           N  
ATOM    762  CA  LEU A 106      17.338   8.164 109.909  1.00 26.91           C  
ATOM    763  C   LEU A 106      18.731   8.471 110.447  1.00 26.86           C  
ATOM    764  O   LEU A 106      19.295   7.663 111.191  1.00 29.62           O  
ATOM    765  CB  LEU A 106      17.411   7.490 108.538  1.00 29.76           C  
ATOM    766  CG  LEU A 106      16.181   6.602 108.282  1.00 32.66           C  
ATOM    767  CD1 LEU A 106      16.065   6.221 106.819  1.00 33.69           C  
ATOM    768  CD2 LEU A 106      16.238   5.343 109.160  1.00 31.85           C  
ATOM    769  N   GLN A 107      19.266   9.654 110.141  1.00 26.66           N  
ATOM    770  CA  GLN A 107      20.586  10.031 110.636  1.00 28.49           C  
ATOM    771  C   GLN A 107      20.601  10.262 112.146  1.00 26.53           C  
ATOM    772  O   GLN A 107      21.687  10.450 112.714  1.00 29.05           O  
ATOM    773  CB  GLN A 107      21.086  11.284 109.911  1.00 33.37           C  
ATOM    774  CG  GLN A 107      20.033  12.368 109.772  1.00 48.77           C  
ATOM    775  CD  GLN A 107      19.216  12.250 108.489  1.00 57.36           C  
ATOM    776  NE2 GLN A 107      19.058  13.367 107.781  1.00 69.17           N  
ATOM    777  OE1 GLN A 107      18.715  11.179 108.145  1.00 48.72           O  
ATOM    778  N   ASP A 108      19.438  10.269 112.808  1.00 25.35           N  
ATOM    779  CA  ASP A 108      19.384  10.392 114.264  1.00 21.99           C  
ATOM    780  C   ASP A 108      19.650   9.075 114.982  1.00 28.01           C  
ATOM    781  O   ASP A 108      19.820   9.076 116.207  1.00 28.05           O  
ATOM    782  CB  ASP A 108      18.024  10.929 114.715  1.00 22.36           C  
ATOM    783  CG  ASP A 108      17.789  12.364 114.304  1.00 35.20           C  
ATOM    784  OD1 ASP A 108      18.775  13.133 114.213  1.00 27.94           O  
ATOM    785  OD2 ASP A 108      16.604  12.722 114.082  1.00 32.91           O1-
ATOM    786  N   ALA A 109      19.675   7.959 114.263  1.00 23.00           N  
ATOM    787  CA  ALA A 109      20.007   6.680 114.870  1.00 21.76           C  
ATOM    788  C   ALA A 109      21.479   6.633 115.238  1.00 25.20           C  
ATOM    789  O   ALA A 109      22.342   7.007 114.444  1.00 25.96           O  
ATOM    790  CB  ALA A 109      19.674   5.540 113.908  1.00 28.66           C  
ATOM    791  N   GLY A 110      21.767   6.171 116.443  1.00 22.74           N  
ATOM    792  CA  GLY A 110      23.141   6.015 116.870  1.00 24.65           C  
ATOM    793  C   GLY A 110      23.228   6.086 118.381  1.00 24.01           C  
ATOM    794  O   GLY A 110      22.223   5.974 119.072  1.00 25.79           O  
ATOM    795  N   VAL A 111      24.447   6.291 118.879  1.00 25.61           N  
ATOM    796  CA  VAL A 111      24.695   6.316 120.313  1.00 20.64           C  
ATOM    797  C   VAL A 111      24.827   7.760 120.784  1.00 25.13           C  
ATOM    798  O   VAL A 111      25.730   8.489 120.354  1.00 27.39           O  
ATOM    799  CB  VAL A 111      25.950   5.508 120.683  1.00 22.56           C  
ATOM    800  CG1 VAL A 111      26.241   5.673 122.171  1.00 28.76           C  
ATOM    801  CG2 VAL A 111      25.768   4.050 120.321  1.00 27.92           C  
ATOM    802  N   TYR A 112      23.963   8.143 121.713  1.00 20.82           N  
ATOM    803  CA  TYR A 112      23.932   9.453 122.348  1.00 19.52           C  
ATOM    804  C   TYR A 112      24.624   9.369 123.694  1.00 20.11           C  
ATOM    805  O   TYR A 112      24.609   8.327 124.349  1.00 26.75           O  
ATOM    806  CB  TYR A 112      22.492   9.933 122.570  1.00 19.28           C  
ATOM    807  CG  TYR A 112      21.772  10.253 121.287  1.00 19.78           C  
ATOM    808  CD1 TYR A 112      21.453   9.249 120.381  1.00 24.65           C  
ATOM    809  CD2 TYR A 112      21.406  11.563 120.985  1.00 23.49           C  
ATOM    810  CE1 TYR A 112      20.788   9.531 119.210  1.00 24.52           C  
ATOM    811  CE2 TYR A 112      20.729  11.854 119.800  1.00 22.08           C  
ATOM    812  CZ  TYR A 112      20.439  10.839 118.924  1.00 24.47           C  
ATOM    813  OH  TYR A 112      19.799  11.148 117.745  1.00 26.93           O  
ATOM    814  N   ARG A 113      25.226  10.480 124.113  1.00 21.34           N  
ATOM    815  CA  ARG A 113      25.788  10.558 125.452  1.00 21.45           C  
ATOM    816  C   ARG A 113      25.302  11.814 126.145  1.00 23.25           C  
ATOM    817  O   ARG A 113      25.302  12.895 125.547  1.00 25.53           O  
ATOM    818  CB  ARG A 113      27.321  10.566 125.475  1.00 27.87           C  
ATOM    819  CG  ARG A 113      27.945   9.476 124.645  1.00 31.58           C  
ATOM    820  CD  ARG A 113      29.450   9.682 124.666  1.00 37.20           C  
ATOM    821  NE  ARG A 113      30.138   8.412 124.804  1.00 55.47           N  
ATOM    822  CZ  ARG A 113      31.393   8.308 125.219  1.00 60.06           C  
ATOM    823  NH1 ARG A 113      32.042   9.399 125.584  1.00 57.84           N1+
ATOM    824  NH2 ARG A 113      31.981   7.115 125.313  1.00 54.46           N  
ATOM    825  N   CYS A 114      24.944  11.689 127.414  0.52 20.10           N  
ATOM    826  CA  CYS A 114      24.543  12.820 128.236  0.52 23.42           C  
ATOM    827  C   CYS A 114      25.639  13.046 129.276  0.52 24.60           C  
ATOM    828  O   CYS A 114      25.837  12.191 130.144  0.52 20.93           O  
ATOM    829  CB  CYS A 114      23.195  12.523 128.881  0.52 33.43           C  
ATOM    830  SG  CYS A 114      22.773  13.510 130.321  0.52 41.74           S  
ATOM    831  N   MET A 115      26.353  14.172 129.165  1.00 26.30           N  
ATOM    832  CA  MET A 115      27.476  14.534 130.028  1.00 25.45           C  
ATOM    833  C   MET A 115      27.014  15.636 130.961  1.00 28.03           C  
ATOM    834  O   MET A 115      26.502  16.659 130.502  1.00 27.77           O  
ATOM    835  CB  MET A 115      28.671  15.015 129.219  1.00 29.33           C  
ATOM    836  CG  MET A 115      29.075  14.021 128.159  1.00 39.06           C  
ATOM    837  SD  MET A 115      30.550  14.525 127.284  1.00 41.32           S  
ATOM    838  CE  MET A 115      30.789  13.007 126.386  1.00 47.55           C  
ATOM    839  N   ILE A 116      27.174  15.430 132.263  1.00 24.63           N  
ATOM    840  CA  ILE A 116      26.614  16.359 133.233  1.00 23.70           C  
ATOM    841  C   ILE A 116      27.682  16.672 134.262  1.00 22.20           C  
ATOM    842  O   ILE A 116      28.296  15.755 134.814  1.00 25.36           O  
ATOM    843  CB  ILE A 116      25.358  15.801 133.918  1.00 23.49           C  
ATOM    844  CG1 ILE A 116      24.310  15.485 132.845  1.00 26.81           C  
ATOM    845  CG2 ILE A 116      24.842  16.796 134.949  1.00 28.34           C  
ATOM    846  CD1 ILE A 116      23.002  14.971 133.385  1.00 35.41           C  
ATOM    847  N   SER A 117      27.914  17.960 134.486  1.00 22.58           N  
ATOM    848  CA  SER A 117      28.732  18.444 135.587  1.00 24.21           C  
ATOM    849  C   SER A 117      27.813  19.167 136.563  1.00 30.81           C  
ATOM    850  O   SER A 117      27.134  20.131 136.188  1.00 30.06           O  
ATOM    851  CB  SER A 117      29.839  19.371 135.082  1.00 27.50           C  
ATOM    852  OG  SER A 117      30.502  20.013 136.155  1.00 27.72           O  
ATOM    853  N   TYR A 118      27.769  18.679 137.798  1.00 26.17           N  
ATOM    854  CA  TYR A 118      26.946  19.290 138.835  1.00 27.19           C  
ATOM    855  C   TYR A 118      27.581  18.955 140.176  1.00 27.56           C  
ATOM    856  O   TYR A 118      27.180  17.997 140.848  1.00 30.15           O  
ATOM    857  CB  TYR A 118      25.503  18.792 138.746  1.00 27.04           C  
ATOM    858  CG  TYR A 118      24.560  19.552 139.644  1.00 29.05           C  
ATOM    859  CD1 TYR A 118      24.348  20.917 139.458  1.00 31.78           C  
ATOM    860  CD2 TYR A 118      23.885  18.914 140.678  1.00 30.24           C  
ATOM    861  CE1 TYR A 118      23.490  21.630 140.283  1.00 35.43           C  
ATOM    862  CE2 TYR A 118      23.025  19.617 141.503  1.00 31.91           C  
ATOM    863  CZ  TYR A 118      22.835  20.974 141.304  1.00 37.10           C  
ATOM    864  OH  TYR A 118      21.969  21.680 142.122  1.00 39.77           O  
ATOM    865  N   GLY A 119      28.591  19.726 140.562  1.00 30.35           N  
ATOM    866  CA  GLY A 119      29.476  19.281 141.616  1.00 30.18           C  
ATOM    867  C   GLY A 119      30.427  18.249 141.047  1.00 33.76           C  
ATOM    868  O   GLY A 119      31.536  18.580 140.620  1.00 43.61           O  
ATOM    869  N   GLY A 120      29.990  16.997 141.014  1.00 32.27           N  
ATOM    870  CA  GLY A 120      30.733  15.946 140.361  1.00 29.69           C  
ATOM    871  C   GLY A 120      30.443  15.940 138.876  1.00 26.09           C  
ATOM    872  O   GLY A 120      29.842  16.863 138.326  1.00 27.28           O  
ATOM    873  N   ALA A 121      30.889  14.874 138.217  1.00 25.75           N  
ATOM    874  CA  ALA A 121      30.688  14.743 136.780  1.00 24.12           C  
ATOM    875  C   ALA A 121      30.558  13.272 136.419  1.00 24.19           C  
ATOM    876  O   ALA A 121      31.230  12.415 136.998  1.00 25.67           O  
ATOM    877  CB  ALA A 121      31.837  15.385 135.992  1.00 23.93           C  
ATOM    878  N   ASP A 122      29.680  12.985 135.463  1.00 22.87           N  
ATOM    879  CA  ASP A 122      29.472  11.617 135.007  1.00 22.92           C  
ATOM    880  C   ASP A 122      28.802  11.699 133.639  1.00 21.88           C  
ATOM    881  O   ASP A 122      28.347  12.766 133.216  1.00 22.47           O  
ATOM    882  CB  ASP A 122      28.640  10.830 136.036  1.00 29.33           C  
ATOM    883  CG  ASP A 122      28.575   9.337 135.754  1.00 36.76           C  
ATOM    884  OD1 ASP A 122      29.472   8.810 135.053  1.00 26.98           O  
ATOM    885  OD2 ASP A 122      27.620   8.700 136.264  1.00 24.95           O1-
ATOM    886  N   TYR A 123      28.747  10.563 132.947  1.00 23.31           N  
ATOM    887  CA  TYR A 123      28.085  10.526 131.649  1.00 24.30           C  
ATOM    888  C   TYR A 123      27.494   9.142 131.430  1.00 23.70           C  
ATOM    889  O   TYR A 123      27.944   8.158 132.022  1.00 26.10           O  
ATOM    890  CB  TYR A 123      29.051  10.890 130.514  1.00 20.90           C  
ATOM    891  CG  TYR A 123      29.935   9.753 130.082  1.00 28.74           C  
ATOM    892  CD1 TYR A 123      31.109   9.478 130.757  1.00 26.34           C  
ATOM    893  CD2 TYR A 123      29.595   8.949 128.998  1.00 39.26           C  
ATOM    894  CE1 TYR A 123      31.927   8.449 130.380  1.00 39.06           C  
ATOM    895  CE2 TYR A 123      30.414   7.910 128.608  1.00 40.83           C  
ATOM    896  CZ  TYR A 123      31.578   7.665 129.308  1.00 46.10           C  
ATOM    897  OH  TYR A 123      32.403   6.631 128.941  1.00 58.51           O  
ATOM    898  N   LYS A 124      26.462   9.076 130.584  1.00 23.63           N  
ATOM    899  CA  LYS A 124      25.861   7.801 130.213  1.00 20.51           C  
ATOM    900  C   LYS A 124      25.570   7.772 128.721  1.00 20.27           C  
ATOM    901  O   LYS A 124      25.348   8.813 128.096  1.00 25.12           O  
ATOM    902  CB  LYS A 124      24.552   7.516 130.963  1.00 24.97           C  
ATOM    903  CG  LYS A 124      24.740   7.221 132.430  1.00 27.99           C  
ATOM    904  CD  LYS A 124      25.331   5.836 132.603  1.00 33.94           C  
ATOM    905  CE  LYS A 124      25.302   5.395 134.051  1.00 38.45           C  
ATOM    906  NZ  LYS A 124      26.492   5.900 134.780  1.00 38.24           N1+
ATOM    907  N   ARG A 125      25.525   6.559 128.170  1.00 22.14           N  
ATOM    908  CA  ARG A 125      25.177   6.337 126.772  1.00 21.60           C  
ATOM    909  C   ARG A 125      23.735   5.860 126.630  1.00 24.96           C  
ATOM    910  O   ARG A 125      23.209   5.149 127.496  1.00 26.01           O  
ATOM    911  CB  ARG A 125      26.099   5.311 126.111  1.00 25.77           C  
ATOM    912  CG  ARG A 125      27.563   5.452 126.443  1.00 38.71           C  
ATOM    913  CD  ARG A 125      28.332   4.293 125.836  1.00 55.20           C  
ATOM    914  NE  ARG A 125      28.681   3.282 126.828  1.00 77.07           N  
ATOM    915  CZ  ARG A 125      28.183   2.049 126.842  1.00 83.28           C  
ATOM    916  NH1 ARG A 125      27.311   1.684 125.914  1.00 80.46           N1+
ATOM    917  NH2 ARG A 125      28.560   1.186 127.781  1.00 81.02           N  
ATOM    918  N   ILE A 126      23.112   6.264 125.527  1.00 20.69           N  
ATOM    919  CA  ILE A 126      21.774   5.833 125.137  1.00 20.39           C  
ATOM    920  C   ILE A 126      21.821   5.493 123.659  1.00 24.08           C  
ATOM    921  O   ILE A 126      22.301   6.300 122.855  1.00 22.12           O  
ATOM    922  CB  ILE A 126      20.725   6.933 125.378  1.00 18.99           C  
ATOM    923  CG1 ILE A 126      20.706   7.344 126.844  1.00 18.11           C  
ATOM    924  CG2 ILE A 126      19.352   6.463 124.901  1.00 23.29           C  
ATOM    925  CD1 ILE A 126      19.806   8.549 127.118  1.00 24.46           C  
ATOM    926  N   THR A 127      21.310   4.319 123.299  1.00 21.94           N  
ATOM    927  CA  THR A 127      21.260   3.866 121.913  1.00 20.07           C  
ATOM    928  C   THR A 127      19.877   4.166 121.365  1.00 22.40           C  
ATOM    929  O   THR A 127      18.877   3.842 122.012  1.00 22.70           O  
ATOM    930  CB  THR A 127      21.547   2.370 121.816  1.00 22.55           C  
ATOM    931  CG2 THR A 127      21.401   1.882 120.386  1.00 28.96           C  
ATOM    932  OG1 THR A 127      22.895   2.119 122.260  1.00 29.11           O  
ATOM    933  N   VAL A 128      19.826   4.787 120.188  1.00 19.53           N  
ATOM    934  CA  VAL A 128      18.569   5.088 119.504  1.00 20.01           C  
ATOM    935  C   VAL A 128      18.549   4.339 118.181  1.00 20.33           C  
ATOM    936  O   VAL A 128      19.495   4.437 117.385  1.00 22.81           O  
ATOM    937  CB  VAL A 128      18.400   6.601 119.285  1.00 19.92           C  
ATOM    938  CG1 VAL A 128      17.208   6.891 118.402  1.00 23.55           C  
ATOM    939  CG2 VAL A 128      18.301   7.319 120.625  1.00 21.26           C  
ATOM    940  N   LYS A 129      17.478   3.574 117.960  1.00 19.65           N  
ATOM    941  CA  LYS A 129      17.209   2.910 116.693  1.00 19.71           C  
ATOM    942  C   LYS A 129      16.059   3.636 116.017  1.00 18.73           C  
ATOM    943  O   LYS A 129      15.103   4.037 116.685  1.00 21.63           O  
ATOM    944  CB  LYS A 129      16.810   1.442 116.899  1.00 26.53           C  
ATOM    945  CG  LYS A 129      17.825   0.607 117.650  1.00 31.37           C  
ATOM    946  CD  LYS A 129      19.060   0.411 116.798  1.00 38.53           C  
ATOM    947  CE  LYS A 129      20.033  -0.568 117.398  1.00 52.72           C  
ATOM    948  NZ  LYS A 129      21.407  -0.271 116.919  1.00 49.20           N1+
ATOM    949  N   VAL A 130      16.146   3.810 114.700  1.00 19.91           N  
ATOM    950  CA  VAL A 130      15.069   4.451 113.941  1.00 21.42           C  
ATOM    951  C   VAL A 130      14.508   3.455 112.944  1.00 24.56           C  
ATOM    952  O   VAL A 130      15.237   2.948 112.080  1.00 26.00           O  
ATOM    953  CB  VAL A 130      15.534   5.725 113.222  1.00 22.26           C  
ATOM    954  CG1 VAL A 130      14.390   6.332 112.398  1.00 23.43           C  
ATOM    955  CG2 VAL A 130      16.071   6.722 114.251  1.00 24.51           C  
ATOM    956  N   ASN A 131      13.206   3.177 113.070  1.00 20.30           N  
ATOM    957  CA  ASN A 131      12.453   2.472 112.034  1.00 21.26           C  
ATOM    958  C   ASN A 131      12.004   3.476 110.978  1.00 23.82           C  
ATOM    959  O   ASN A 131      11.620   4.599 111.309  1.00 26.77           O  
ATOM    960  CB  ASN A 131      11.222   1.796 112.644  1.00 21.63           C  
ATOM    961  CG  ASN A 131      11.576   0.688 113.620  1.00 20.88           C  
ATOM    962  ND2 ASN A 131      12.621  -0.055 113.313  1.00 20.31           N  
ATOM    963  OD1 ASN A 131      10.866   0.471 114.615  1.00 24.72           O  
ATOM    964  N   ALA A 132      12.040   3.076 109.705  1.00 22.54           N  
ATOM    965  CA  ALA A 132      11.613   3.978 108.635  1.00 26.03           C  
ATOM    966  C   ALA A 132      11.064   3.190 107.460  1.00 22.55           C  
ATOM    967  O   ALA A 132      11.559   2.099 107.159  1.00 20.07           O  
ATOM    968  CB  ALA A 132      12.774   4.865 108.159  1.00 25.01           C  
ATOM    969  N   PRO A 133      10.045   3.712 106.781  1.00 24.53           N  
ATOM    970  CA  PRO A 133       9.503   3.028 105.605  1.00 24.09           C  
ATOM    971  C   PRO A 133      10.473   3.092 104.434  1.00 20.82           C  
ATOM    972  O   PRO A 133      11.453   3.840 104.422  1.00 25.15           O  
ATOM    973  CB  PRO A 133       8.213   3.796 105.295  1.00 27.17           C  
ATOM    974  CG  PRO A 133       7.896   4.526 106.575  1.00 26.45           C  
ATOM    975  CD  PRO A 133       9.221   4.856 107.190  1.00 24.90           C  
ATOM    976  N   TYR A 134      10.166   2.274 103.432  1.00 22.62           N  
ATOM    977  CA  TYR A 134      11.018   2.152 102.255  1.00 24.84           C  
ATOM    978  C   TYR A 134      11.338   3.506 101.624  1.00 25.46           C  
ATOM    979  O   TYR A 134      12.493   3.787 101.292  1.00 23.92           O  
ATOM    980  CB  TYR A 134      10.351   1.229 101.230  1.00 25.84           C  
ATOM    981  CG  TYR A 134      11.184   1.052  99.988  1.00 24.78           C  
ATOM    982  CD1 TYR A 134      12.277   0.188  99.976  1.00 28.86           C  
ATOM    983  CD2 TYR A 134      10.888   1.745  98.821  1.00 32.01           C  
ATOM    984  CE1 TYR A 134      13.044   0.027  98.853  1.00 25.14           C  
ATOM    985  CE2 TYR A 134      11.653   1.586  97.687  1.00 33.68           C  
ATOM    986  CZ  TYR A 134      12.732   0.724  97.702  1.00 29.51           C  
ATOM    987  OH  TYR A 134      13.493   0.573  96.569  1.00 36.14           O  
ATOM    988  N   ALA A 135      10.326   4.359 101.428  1.00 27.76           N  
ATOM    989  CA  ALA A 135      10.575   5.604 100.706  1.00 25.99           C  
ATOM    990  C   ALA A 135      11.611   6.459 101.428  1.00 27.49           C  
ATOM    991  O   ALA A 135      12.496   7.042 100.788  1.00 28.70           O  
ATOM    992  CB  ALA A 135       9.270   6.375 100.517  1.00 31.47           C  
ATOM    993  N   ALA A 136      11.539   6.513 102.762  1.00 24.51           N  
ATOM    994  CA  ALA A 136      12.504   7.288 103.535  1.00 24.82           C  
ATOM    995  C   ALA A 136      13.885   6.648 103.503  1.00 24.71           C  
ATOM    996  O   ALA A 136      14.896   7.347 103.348  1.00 30.04           O  
ATOM    997  CB  ALA A 136      12.022   7.430 104.974  1.00 26.15           C  
ATOM    998  N   ALA A 137      13.951   5.325 103.662  1.00 23.31           N  
ATOM    999  CA  ALA A 137      15.243   4.645 103.599  1.00 23.89           C  
ATOM   1000  C   ALA A 137      15.883   4.794 102.234  1.00 30.07           C  
ATOM   1001  O   ALA A 137      17.108   4.921 102.127  1.00 30.43           O  
ATOM   1002  CB  ALA A 137      15.083   3.167 103.934  1.00 23.54           C  
ATOM   1003  N   LEU A 138      15.077   4.753 101.175  1.00 25.45           N  
ATOM   1004  CA  LEU A 138      15.637   4.848  99.829  1.00 28.01           C  
ATOM   1005  C   LEU A 138      16.323   6.193  99.612  1.00 34.90           C  
ATOM   1006  O   LEU A 138      17.407   6.264  99.018  1.00 36.68           O  
ATOM   1007  CB  LEU A 138      14.534   4.629  98.797  1.00 27.24           C  
ATOM   1008  CG  LEU A 138      14.970   4.649  97.332  1.00 31.72           C  
ATOM   1009  CD1 LEU A 138      15.829   3.428  97.002  1.00 36.74           C  
ATOM   1010  CD2 LEU A 138      13.739   4.697  96.449  1.00 38.06           C  
ATOM   1011  N   GLU A 139      15.712   7.273 100.093  1.00 36.73           N  
ATOM   1012  CA  GLU A 139      16.365   8.574 100.019  1.00 41.79           C  
ATOM   1013  C   GLU A 139      17.645   8.590 100.847  1.00 42.12           C  
ATOM   1014  O   GLU A 139      18.674   9.111 100.402  1.00 44.21           O  
ATOM   1015  CB  GLU A 139      15.398   9.665 100.482  1.00 52.38           C  
ATOM   1016  CG  GLU A 139      15.881  11.087 100.227  1.00 72.65           C  
ATOM   1017  CD  GLU A 139      16.002  11.408  98.750  1.00 85.68           C  
ATOM   1018  OE1 GLU A 139      15.163  10.916  97.964  1.00 85.99           O  
ATOM   1019  OE2 GLU A 139      16.935  12.150  98.376  1.00 92.84           O1-
ATOM   1020  N   HIS A 140      17.602   8.025 102.058  1.00 44.50           N  
ATOM   1021  CA  HIS A 140      18.801   7.950 102.892  1.00 37.30           C  
ATOM   1022  C   HIS A 140      19.859   7.063 102.245  1.00 46.94           C  
ATOM   1023  O   HIS A 140      21.064   7.341 102.335  1.00 42.15           O  
ATOM   1024  CB  HIS A 140      18.419   7.430 104.281  1.00 47.99           C  
ATOM   1025  CG  HIS A 140      19.555   7.361 105.258  1.00 61.60           C  
ATOM   1026  CD2 HIS A 140      20.075   6.313 105.942  1.00 57.43           C  
ATOM   1027  ND1 HIS A 140      20.254   8.472 105.675  1.00 68.27           N  
ATOM   1028  CE1 HIS A 140      21.173   8.119 106.553  1.00 71.99           C  
ATOM   1029  NE2 HIS A 140      21.083   6.797 106.735  1.00 66.40           N  
ATOM   1030  N   HIS A 141      19.420   5.999 101.569  1.00 42.45           N  
ATOM   1031  CA  HIS A 141      20.337   5.079 100.903  1.00 51.97           C  
ATOM   1032  C   HIS A 141      21.081   5.766  99.764  1.00 58.66           C  
ATOM   1033  O   HIS A 141      22.273   5.509  99.552  1.00 61.28           O  
ATOM   1034  CB  HIS A 141      19.549   3.867 100.393  1.00 45.49           C  
ATOM   1035  CG  HIS A 141      20.388   2.801  99.761  1.00 40.94           C  
ATOM   1036  CD2 HIS A 141      20.451   2.360  98.482  1.00 42.88           C  
ATOM   1037  ND1 HIS A 141      21.269   2.021 100.478  1.00 43.18           N  
ATOM   1038  CE1 HIS A 141      21.857   1.159  99.672  1.00 46.53           C  
ATOM   1039  NE2 HIS A 141      21.371   1.345  98.439  1.00 46.65           N  
ATOM   1040  N   HIS A 142      20.404   6.652  99.035  1.00 62.08           N  
ATOM   1041  CA  HIS A 142      20.971   7.317  97.866  1.00 69.25           C  
ATOM   1042  C   HIS A 142      21.617   8.663  98.180  1.00 77.36           C  
ATOM   1043  O   HIS A 142      22.113   9.320  97.259  1.00 82.54           O  
ATOM   1044  CB  HIS A 142      19.889   7.514  96.796  1.00 69.27           C  
ATOM   1045  CG  HIS A 142      19.437   6.243  96.144  1.00 69.96           C  
ATOM   1046  CD2 HIS A 142      18.347   5.969  95.387  1.00 69.40           C  
ATOM   1047  ND1 HIS A 142      20.142   5.063  96.240  1.00 72.64           N  
ATOM   1048  CE1 HIS A 142      19.515   4.113  95.574  1.00 72.19           C  
ATOM   1049  NE2 HIS A 142      18.410   4.643  95.041  1.00 71.26           N  
ATOM   1050  N   HIS A 143      21.622   9.094  99.440  1.00 78.11           N  
ATOM   1051  CA  HIS A 143      22.216  10.380  99.817  1.00 73.56           C  
ATOM   1052  C   HIS A 143      22.534  10.448 101.315  1.00 70.92           C  
ATOM   1053  O   HIS A 143      23.570   9.900 101.720  1.00 75.70           O  
ATOM   1054  CB  HIS A 143      21.401  11.563  99.311  1.00  0.01           C  
ATOM   1055  CG  HIS A 143      21.497  11.709  97.821  1.00  0.01           C  
ATOM   1056  CD2 HIS A 143      20.770  11.174  96.802  1.00  0.01           C  
ATOM   1057  ND1 HIS A 143      22.448  12.526  97.270  1.00  0.01           N  
ATOM   1058  CE1 HIS A 143      22.314  12.496  95.964  1.00  0.01           C  
ATOM   1059  NE2 HIS A 143      21.290  11.678  95.638  1.00  0.01           N  
ATOM   1060  OXT HIS A 143      21.687  11.053 101.991  1.00  0.01           O1-
TER   
ATOM   1061  N   ALA B  18      36.125  31.350 129.264  1.00 53.60           N  
ATOM   1062  CA  ALA B  18      35.520  30.098 128.817  1.00 49.69           C  
ATOM   1063  C   ALA B  18      36.487  28.922 128.965  1.00 48.54           C  
ATOM   1064  O   ALA B  18      37.529  28.871 128.309  1.00 50.19           O  
ATOM   1065  CB  ALA B  18      35.056  30.225 127.378  1.00 54.55           C  
ATOM   1066  N   PHE B  19      36.120  27.973 129.823  1.00 42.83           N  
ATOM   1067  CA  PHE B  19      36.995  26.852 130.136  1.00 36.69           C  
ATOM   1068  C   PHE B  19      37.187  25.951 128.919  1.00 35.36           C  
ATOM   1069  O   PHE B  19      36.217  25.493 128.308  1.00 40.29           O  
ATOM   1070  CB  PHE B  19      36.426  26.054 131.305  1.00 33.57           C  
ATOM   1071  CG  PHE B  19      37.278  24.884 131.702  1.00 36.36           C  
ATOM   1072  CD1 PHE B  19      38.446  25.078 132.428  1.00 37.68           C  
ATOM   1073  CD2 PHE B  19      36.919  23.595 131.346  1.00 35.91           C  
ATOM   1074  CE1 PHE B  19      39.242  24.003 132.796  1.00 39.39           C  
ATOM   1075  CE2 PHE B  19      37.701  22.513 131.707  1.00 31.06           C  
ATOM   1076  CZ  PHE B  19      38.863  22.712 132.441  1.00 32.49           C  
ATOM   1077  N   THR B  20      38.442  25.683 128.570  1.00 31.12           N  
ATOM   1078  CA  THR B  20      38.734  24.937 127.354  1.00 29.79           C  
ATOM   1079  C   THR B  20      39.845  23.936 127.608  1.00 35.23           C  
ATOM   1080  O   THR B  20      40.864  24.275 128.209  1.00 35.21           O  
ATOM   1081  CB  THR B  20      39.138  25.882 126.216  1.00 35.06           C  
ATOM   1082  CG2 THR B  20      39.350  25.103 124.941  1.00 34.96           C  
ATOM   1083  OG1 THR B  20      38.096  26.840 126.012  1.00 44.57           O  
ATOM   1084  N   VAL B  21      39.645  22.711 127.150  1.00 29.23           N  
ATOM   1085  CA  VAL B  21      40.673  21.679 127.172  1.00 24.49           C  
ATOM   1086  C   VAL B  21      41.336  21.676 125.807  1.00 30.29           C  
ATOM   1087  O   VAL B  21      40.649  21.753 124.784  1.00 32.96           O  
ATOM   1088  CB  VAL B  21      40.059  20.307 127.488  1.00 30.23           C  
ATOM   1089  CG1 VAL B  21      41.062  19.218 127.214  1.00 29.56           C  
ATOM   1090  CG2 VAL B  21      39.555  20.239 128.929  1.00 25.27           C  
ATOM   1091  N   THR B  22      42.664  21.613 125.776  1.00 26.25           N  
ATOM   1092  CA  THR B  22      43.374  21.588 124.506  1.00 32.67           C  
ATOM   1093  C   THR B  22      44.320  20.397 124.475  1.00 28.42           C  
ATOM   1094  O   THR B  22      44.838  19.973 125.516  1.00 33.08           O  
ATOM   1095  CB  THR B  22      44.158  22.885 124.261  1.00 40.42           C  
ATOM   1096  CG2 THR B  22      43.216  24.079 124.265  1.00 36.54           C  
ATOM   1097  OG1 THR B  22      45.129  23.054 125.297  1.00 44.03           O  
ATOM   1098  N   VAL B  23      44.522  19.854 123.289  1.00 32.71           N  
ATOM   1099  CA  VAL B  23      45.487  18.781 123.054  1.00 29.43           C  
ATOM   1100  C   VAL B  23      46.495  19.282 122.039  1.00 34.89           C  
ATOM   1101  O   VAL B  23      46.103  19.749 120.963  1.00 36.28           O  
ATOM   1102  CB  VAL B  23      44.825  17.477 122.583  1.00 32.16           C  
ATOM   1103  CG1 VAL B  23      43.989  16.896 123.712  1.00 32.66           C  
ATOM   1104  CG2 VAL B  23      43.949  17.714 121.371  1.00 35.06           C  
ATOM   1105  N   PRO B  24      47.792  19.272 122.350  1.00 32.52           N  
ATOM   1106  CA  PRO B  24      48.785  19.725 121.366  1.00 31.52           C  
ATOM   1107  C   PRO B  24      48.806  18.864 120.117  1.00 29.43           C  
ATOM   1108  O   PRO B  24      49.036  19.388 119.022  1.00 35.20           O  
ATOM   1109  CB  PRO B  24      50.110  19.650 122.140  1.00 29.97           C  
ATOM   1110  CG  PRO B  24      49.866  18.656 123.236  1.00 33.69           C  
ATOM   1111  CD  PRO B  24      48.401  18.788 123.603  1.00 30.56           C  
ATOM   1112  N   LYS B  25      48.562  17.562 120.260  1.00 24.79           N  
ATOM   1113  CA  LYS B  25      48.472  16.613 119.154  1.00 28.18           C  
ATOM   1114  C   LYS B  25      47.146  15.881 119.260  1.00 27.09           C  
ATOM   1115  O   LYS B  25      46.804  15.382 120.335  1.00 28.23           O  
ATOM   1116  CB  LYS B  25      49.608  15.583 119.194  1.00 32.53           C  
ATOM   1117  CG  LYS B  25      50.944  16.050 118.666  1.00 37.36           C  
ATOM   1118  CD  LYS B  25      52.087  15.220 119.253  1.00 47.09           C  
ATOM   1119  CE  LYS B  25      51.899  13.717 119.059  1.00 42.79           C  
ATOM   1120  NZ  LYS B  25      52.120  13.200 117.672  1.00 28.01           N1+
ATOM   1121  N   ASP B  26      46.403  15.788 118.157  1.00 25.33           N  
ATOM   1122  CA  ASP B  26      45.191  14.978 118.189  1.00 28.03           C  
ATOM   1123  C   ASP B  26      45.372  13.659 117.449  1.00 20.61           C  
ATOM   1124  O   ASP B  26      44.409  12.897 117.302  1.00 23.48           O  
ATOM   1125  CB  ASP B  26      43.982  15.755 117.652  1.00 27.84           C  
ATOM   1126  CG  ASP B  26      44.120  16.154 116.196  1.00 32.68           C  
ATOM   1127  OD1 ASP B  26      45.134  15.828 115.553  1.00 33.11           O  
ATOM   1128  OD2 ASP B  26      43.185  16.804 115.689  1.00 41.45           O1-
ATOM   1129  N   LEU B  27      46.594  13.366 117.010  1.00 20.11           N  
ATOM   1130  CA  LEU B  27      46.944  12.098 116.390  1.00 20.86           C  
ATOM   1131  C   LEU B  27      48.275  11.628 116.956  1.00 22.83           C  
ATOM   1132  O   LEU B  27      49.241  12.397 116.985  1.00 24.15           O  
ATOM   1133  CB  LEU B  27      47.077  12.235 114.870  1.00 22.03           C  
ATOM   1134  CG  LEU B  27      47.475  10.959 114.121  1.00 24.81           C  
ATOM   1135  CD1 LEU B  27      46.365   9.902 114.166  1.00 23.20           C  
ATOM   1136  CD2 LEU B  27      47.797  11.343 112.698  1.00 24.35           C  
ATOM   1137  N   TYR B  28      48.331  10.372 117.388  1.00 22.37           N  
ATOM   1138  CA  TYR B  28      49.592   9.728 117.763  1.00 22.62           C  
ATOM   1139  C   TYR B  28      49.720   8.450 116.954  1.00 23.93           C  
ATOM   1140  O   TYR B  28      48.732   7.723 116.778  1.00 24.39           O  
ATOM   1141  CB  TYR B  28      49.662   9.384 119.262  1.00 21.36           C  
ATOM   1142  CG  TYR B  28      49.743  10.572 120.187  1.00 21.34           C  
ATOM   1143  CD1 TYR B  28      48.658  11.436 120.340  1.00 23.48           C  
ATOM   1144  CD2 TYR B  28      50.893  10.821 120.919  1.00 22.46           C  
ATOM   1145  CE1 TYR B  28      48.732  12.525 121.197  1.00 21.51           C  
ATOM   1146  CE2 TYR B  28      50.976  11.893 121.768  1.00 21.26           C  
ATOM   1147  CZ  TYR B  28      49.904  12.743 121.907  1.00 21.39           C  
ATOM   1148  OH  TYR B  28      50.012  13.820 122.753  1.00 21.01           O  
ATOM   1149  N   VAL B  29      50.933   8.196 116.452  1.00 19.67           N  
ATOM   1150  CA  VAL B  29      51.254   6.970 115.734  1.00 18.15           C  
ATOM   1151  C   VAL B  29      52.372   6.316 116.520  1.00 18.62           C  
ATOM   1152  O   VAL B  29      53.481   6.860 116.600  1.00 22.61           O  
ATOM   1153  CB  VAL B  29      51.677   7.226 114.279  1.00 18.73           C  
ATOM   1154  CG1 VAL B  29      52.134   5.922 113.608  1.00 21.86           C  
ATOM   1155  CG2 VAL B  29      50.532   7.857 113.524  1.00 24.11           C  
ATOM   1156  N   VAL B  30      52.081   5.174 117.129  1.00 19.80           N  
ATOM   1157  CA  VAL B  30      53.006   4.591 118.096  1.00 18.41           C  
ATOM   1158  C   VAL B  30      53.303   3.146 117.715  1.00 20.45           C  
ATOM   1159  O   VAL B  30      52.531   2.486 117.010  1.00 22.37           O  
ATOM   1160  CB  VAL B  30      52.454   4.673 119.532  1.00 27.82           C  
ATOM   1161  CG1 VAL B  30      52.182   6.116 119.908  1.00 26.17           C  
ATOM   1162  CG2 VAL B  30      51.188   3.862 119.641  1.00 20.72           C  
ATOM   1163  N   GLU B  31      54.454   2.664 118.162  1.00 20.37           N  
ATOM   1164  CA  GLU B  31      54.876   1.312 117.854  1.00 19.34           C  
ATOM   1165  C   GLU B  31      54.397   0.351 118.932  1.00 18.34           C  
ATOM   1166  O   GLU B  31      54.500   0.642 120.127  1.00 23.16           O  
ATOM   1167  CB  GLU B  31      56.402   1.264 117.749  1.00 18.62           C  
ATOM   1168  CG  GLU B  31      56.960   2.223 116.703  1.00 19.06           C  
ATOM   1169  CD  GLU B  31      56.317   2.109 115.340  1.00 22.91           C  
ATOM   1170  OE1 GLU B  31      56.302   0.990 114.791  1.00 27.08           O  
ATOM   1171  OE2 GLU B  31      55.898   3.157 114.807  1.00 25.02           O1-
ATOM   1172  N   TYR B  32      53.866  -0.791 118.495  1.00 19.62           N  
ATOM   1173  CA  TYR B  32      53.531  -1.877 119.408  1.00 18.34           C  
ATOM   1174  C   TYR B  32      54.690  -2.134 120.362  1.00 19.88           C  
ATOM   1175  O   TYR B  32      55.840  -2.245 119.941  1.00 21.15           O  
ATOM   1176  CB  TYR B  32      53.211  -3.136 118.590  1.00 19.83           C  
ATOM   1177  CG  TYR B  32      52.931  -4.388 119.383  1.00 21.51           C  
ATOM   1178  CD1 TYR B  32      51.649  -4.643 119.873  1.00 26.27           C  
ATOM   1179  CD2 TYR B  32      53.926  -5.341 119.597  1.00 22.66           C  
ATOM   1180  CE1 TYR B  32      51.378  -5.794 120.581  1.00 24.26           C  
ATOM   1181  CE2 TYR B  32      53.658  -6.495 120.305  1.00 24.05           C  
ATOM   1182  CZ  TYR B  32      52.384  -6.716 120.795  1.00 26.51           C  
ATOM   1183  OH  TYR B  32      52.102  -7.867 121.494  1.00 29.92           O  
ATOM   1184  N   GLY B  33      54.389  -2.179 121.655  1.00 20.39           N  
ATOM   1185  CA  GLY B  33      55.392  -2.477 122.660  1.00 21.80           C  
ATOM   1186  C   GLY B  33      56.103  -1.279 123.248  1.00 20.94           C  
ATOM   1187  O   GLY B  33      56.843  -1.441 124.228  1.00 23.51           O  
ATOM   1188  N   SER B  34      55.899  -0.085 122.687  1.00 22.90           N  
ATOM   1189  CA  SER B  34      56.488   1.143 123.203  1.00 22.34           C  
ATOM   1190  C   SER B  34      55.671   1.692 124.371  1.00 23.05           C  
ATOM   1191  O   SER B  34      54.615   1.165 124.733  1.00 27.08           O  
ATOM   1192  CB  SER B  34      56.564   2.189 122.096  1.00 22.57           C  
ATOM   1193  OG  SER B  34      55.253   2.643 121.780  1.00 30.45           O  
ATOM   1194  N   ASN B  35      56.177   2.756 124.983  1.00 22.50           N  
ATOM   1195  CA  ASN B  35      55.375   3.524 125.918  1.00 23.61           C  
ATOM   1196  C   ASN B  35      54.851   4.773 125.209  1.00 27.27           C  
ATOM   1197  O   ASN B  35      55.483   5.311 124.301  1.00 30.14           O  
ATOM   1198  CB  ASN B  35      56.177   3.900 127.170  1.00 24.59           C  
ATOM   1199  CG  ASN B  35      56.792   2.692 127.845  1.00 36.33           C  
ATOM   1200  ND2 ASN B  35      56.120   1.559 127.740  1.00 27.37           N  
ATOM   1201  OD1 ASN B  35      57.899   2.760 128.401  1.00 49.02           O  
ATOM   1202  N   MET B  36      53.654   5.203 125.601  1.00 19.41           N  
ATOM   1203  CA  MET B  36      52.947   6.325 124.999  1.00 18.68           C  
ATOM   1204  C   MET B  36      52.503   7.323 126.057  1.00 25.13           C  
ATOM   1205  O   MET B  36      51.877   6.930 127.043  1.00 33.12           O  
ATOM   1206  CB  MET B  36      51.679   5.837 124.315  1.00 27.73           C  
ATOM   1207  CG  MET B  36      50.898   6.920 123.615  1.00 44.96           C  
ATOM   1208  SD  MET B  36      49.546   6.056 122.789  1.00 33.82           S  
ATOM   1209  CE  MET B  36      48.665   5.288 124.130  1.00 37.73           C  
ATOM   1210  N   THR B  37      52.760   8.615 125.838  1.00 23.62           N  
ATOM   1211  CA  THR B  37      52.193   9.659 126.692  1.00 24.40           C  
ATOM   1212  C   THR B  37      51.329  10.572 125.830  1.00 22.93           C  
ATOM   1213  O   THR B  37      51.840  11.242 124.927  1.00 23.73           O  
ATOM   1214  CB  THR B  37      53.292  10.463 127.400  1.00 28.71           C  
ATOM   1215  CG2 THR B  37      52.664  11.547 128.285  1.00 27.26           C  
ATOM   1216  OG1 THR B  37      54.096   9.587 128.211  1.00 28.03           O  
ATOM   1217  N   ILE B  38      50.023  10.604 126.074  1.00 23.34           N  
ATOM   1218  CA  ILE B  38      49.158  11.478 125.281  1.00 22.85           C  
ATOM   1219  C   ILE B  38      48.779  12.688 126.129  1.00 22.43           C  
ATOM   1220  O   ILE B  38      48.208  12.550 127.217  1.00 25.01           O  
ATOM   1221  CB  ILE B  38      47.933  10.740 124.710  1.00 22.44           C  
ATOM   1222  CG1 ILE B  38      47.096  10.025 125.773  1.00 26.38           C  
ATOM   1223  CG2 ILE B  38      48.387   9.741 123.644  1.00 20.35           C  
ATOM   1224  CD1 ILE B  38      45.946   9.233 125.150  1.00 24.74           C  
ATOM   1225  N   GLU B  39      49.153  13.865 125.639  1.00 35.82           N  
ATOM   1226  CA  GLU B  39      49.070  15.114 126.376  1.00 34.66           C  
ATOM   1227  C   GLU B  39      47.683  15.729 126.299  1.00 31.69           C  
ATOM   1228  O   GLU B  39      46.995  15.645 125.280  1.00 29.43           O  
ATOM   1229  CB  GLU B  39      50.106  16.119 125.866  1.00 27.53           C  
ATOM   1230  CG  GLU B  39      51.504  15.554 125.577  1.00 37.47           C  
ATOM   1231  CD  GLU B  39      52.452  15.696 126.738  1.00 40.80           C  
ATOM   1232  OE1 GLU B  39      52.074  16.388 127.704  1.00 45.28           O  
ATOM   1233  OE2 GLU B  39      53.555  15.106 126.696  1.00 50.29           O1-
ATOM   1234  N   CYS B  40      47.345  16.429 127.365  1.00 32.16           N  
ATOM   1235  CA  CYS B  40      46.035  17.031 127.504  1.00 29.26           C  
ATOM   1236  C   CYS B  40      46.167  18.172 128.493  1.00 30.37           C  
ATOM   1237  O   CYS B  40      46.718  17.989 129.583  1.00 33.96           O  
ATOM   1238  CB  CYS B  40      45.082  15.956 128.001  1.00 33.16           C  
ATOM   1239  SG  CYS B  40      43.466  16.709 128.326  1.00 31.76           S  
ATOM   1240  N   LYS B  41      45.752  19.358 128.074  1.00 30.41           N  
ATOM   1241  CA  LYS B  41      46.039  20.569 128.833  1.00 37.01           C  
ATOM   1242  C   LYS B  41      44.758  21.285 129.230  1.00 34.58           C  
ATOM   1243  O   LYS B  41      43.796  21.323 128.459  1.00 32.15           O  
ATOM   1244  CB  LYS B  41      46.923  21.522 128.010  1.00 36.20           C  
ATOM   1245  CG  LYS B  41      48.327  20.991 127.771  1.00 46.36           C  
ATOM   1246  CD  LYS B  41      49.131  21.024 129.062  1.00 66.08           C  
ATOM   1247  CE  LYS B  41      50.424  20.238 128.947  1.00 69.38           C  
ATOM   1248  NZ  LYS B  41      50.982  20.275 127.566  1.00 68.25           N1+
ATOM   1249  N   PHE B  42      44.764  21.881 130.419  1.00 33.56           N  
ATOM   1250  CA  PHE B  42      43.645  22.678 130.885  1.00 34.79           C  
ATOM   1251  C   PHE B  42      44.172  23.891 131.643  1.00 40.38           C  
ATOM   1252  O   PHE B  42      45.281  23.861 132.189  1.00 40.34           O  
ATOM   1253  CB  PHE B  42      42.688  21.853 131.763  1.00 34.52           C  
ATOM   1254  CG  PHE B  42      43.310  21.323 133.026  1.00 38.34           C  
ATOM   1255  CD1 PHE B  42      44.112  20.192 132.999  1.00 40.42           C  
ATOM   1256  CD2 PHE B  42      43.074  21.946 134.247  1.00 38.43           C  
ATOM   1257  CE1 PHE B  42      44.674  19.692 134.159  1.00 40.22           C  
ATOM   1258  CE2 PHE B  42      43.641  21.453 135.418  1.00 41.58           C  
ATOM   1259  CZ  PHE B  42      44.445  20.327 135.369  1.00 41.83           C  
ATOM   1260  N   PRO B  43      43.415  24.985 131.650  1.00 38.10           N  
ATOM   1261  CA  PRO B  43      43.916  26.229 132.245  1.00 40.36           C  
ATOM   1262  C   PRO B  43      44.001  26.151 133.759  1.00 42.41           C  
ATOM   1263  O   PRO B  43      43.072  25.694 134.430  1.00 43.39           O  
ATOM   1264  CB  PRO B  43      42.881  27.287 131.827  1.00 47.70           C  
ATOM   1265  CG  PRO B  43      41.770  26.555 131.201  1.00 46.09           C  
ATOM   1266  CD  PRO B  43      42.280  25.231 130.752  1.00 37.56           C  
ATOM   1267  N   VAL B  44      45.121  26.637 134.294  1.00 47.45           N  
ATOM   1268  CA  VAL B  44      45.309  26.792 135.732  1.00 55.34           C  
ATOM   1269  C   VAL B  44      46.014  28.121 135.959  1.00 63.67           C  
ATOM   1270  O   VAL B  44      47.219  28.243 135.710  1.00 68.78           O  
ATOM   1271  CB  VAL B  44      46.109  25.627 136.339  1.00 54.54           C  
ATOM   1272  CG1 VAL B  44      46.421  25.913 137.806  1.00 59.99           C  
ATOM   1273  CG2 VAL B  44      45.358  24.313 136.206  1.00 49.59           C  
ATOM   1274  N   GLU B  45      45.271  29.125 136.417  1.00 63.56           N  
ATOM   1275  CA  GLU B  45      45.850  30.439 136.666  1.00 64.90           C  
ATOM   1276  C   GLU B  45      46.467  30.498 138.058  1.00 72.92           C  
ATOM   1277  O   GLU B  45      47.692  30.406 138.206  1.00 77.70           O  
ATOM   1278  CB  GLU B  45      44.767  31.506 136.539  1.00  0.01           C  
ATOM   1279  CG  GLU B  45      45.374  32.907 136.503  1.00  0.01           C  
ATOM   1280  CD  GLU B  45      44.248  33.927 136.342  1.00  0.01           C  
ATOM   1281  OE1 GLU B  45      43.495  34.046 137.342  1.00  0.01           O  
ATOM   1282  OE2 GLU B  45      44.225  34.520 135.234  1.00  0.01           O1-
ATOM   1283  N   LYS B  46      45.633  30.648 139.085  1.00 73.98           N  
ATOM   1284  CA  LYS B  46      46.118  30.608 140.456  1.00 71.82           C  
ATOM   1285  C   LYS B  46      46.480  29.169 140.831  1.00 76.34           C  
ATOM   1286  O   LYS B  46      46.409  28.247 140.012  1.00 80.25           O  
ATOM   1287  CB  LYS B  46      45.048  31.142 141.405  1.00  0.01           C  
ATOM   1288  CG  LYS B  46      45.600  31.347 142.820  1.00  0.01           C  
ATOM   1289  CD  LYS B  46      44.528  31.910 143.756  1.00  0.01           C  
ATOM   1290  CE  LYS B  46      45.072  32.092 145.165  1.00  0.01           C  
ATOM   1291  NZ  LYS B  46      43.996  32.622 146.035  1.00  0.01           N1+
ATOM   1292  N   GLN B  47      46.879  28.975 142.089  1.00 69.85           N  
ATOM   1293  CA  GLN B  47      47.321  27.661 142.546  1.00 62.13           C  
ATOM   1294  C   GLN B  47      46.231  26.613 142.333  1.00 59.99           C  
ATOM   1295  O   GLN B  47      45.042  26.879 142.521  1.00 60.47           O  
ATOM   1296  CB  GLN B  47      47.741  27.724 144.011  1.00  0.01           C  
ATOM   1297  CG  GLN B  47      48.472  26.451 144.441  1.00  0.01           C  
ATOM   1298  CD  GLN B  47      48.979  26.522 145.874  1.00  0.01           C  
ATOM   1299  NE2 GLN B  47      49.629  25.425 146.279  1.00  0.01           N  
ATOM   1300  OE1 GLN B  47      48.811  27.498 146.606  1.00  0.01           O  
ATOM   1301  N   LEU B  48      46.648  25.414 141.935  1.00 52.56           N  
ATOM   1302  CA  LEU B  48      45.697  24.360 141.596  1.00 58.61           C  
ATOM   1303  C   LEU B  48      44.881  23.964 142.819  1.00 62.15           C  
ATOM   1304  O   LEU B  48      45.435  23.664 143.880  1.00 61.29           O  
ATOM   1305  CB  LEU B  48      46.422  23.131 141.041  1.00 57.87           C  
ATOM   1306  CG  LEU B  48      45.533  21.906 140.779  1.00 50.35           C  
ATOM   1307  CD1 LEU B  48      44.474  22.220 139.724  1.00 46.48           C  
ATOM   1308  CD2 LEU B  48      46.343  20.685 140.381  1.00 46.05           C  
ATOM   1309  N   ASP B  49      43.561  23.959 142.662  1.00 60.77           N  
ATOM   1310  CA  ASP B  49      42.638  23.544 143.715  1.00 67.02           C  
ATOM   1311  C   ASP B  49      42.218  22.111 143.399  1.00 63.76           C  
ATOM   1312  O   ASP B  49      41.271  21.876 142.646  1.00 60.93           O  
ATOM   1313  CB  ASP B  49      41.449  24.495 143.793  1.00 70.60           C  
ATOM   1314  CG  ASP B  49      40.428  24.076 144.831  1.00 78.44           C  
ATOM   1315  OD1 ASP B  49      40.769  23.261 145.714  1.00 76.82           O  
ATOM   1316  OD2 ASP B  49      39.283  24.572 144.765  1.00 84.88           O1-
ATOM   1317  N   LEU B  50      42.942  21.147 143.975  1.00 57.98           N  
ATOM   1318  CA  LEU B  50      42.705  19.737 143.664  1.00 52.09           C  
ATOM   1319  C   LEU B  50      41.285  19.317 143.992  1.00 45.81           C  
ATOM   1320  O   LEU B  50      40.710  18.480 143.286  1.00 44.77           O  
ATOM   1321  CB  LEU B  50      43.680  18.839 144.428  1.00 56.66           C  
ATOM   1322  CG  LEU B  50      44.989  18.387 143.783  1.00 57.94           C  
ATOM   1323  CD1 LEU B  50      45.584  17.249 144.599  1.00 61.32           C  
ATOM   1324  CD2 LEU B  50      44.793  17.965 142.342  1.00 57.91           C  
ATOM   1325  N   ALA B  51      40.709  19.880 145.053  1.00 46.83           N  
ATOM   1326  CA  ALA B  51      39.365  19.501 145.466  1.00 52.93           C  
ATOM   1327  C   ALA B  51      38.319  19.815 144.409  1.00 54.00           C  
ATOM   1328  O   ALA B  51      37.251  19.196 144.412  1.00 57.41           O  
ATOM   1329  CB  ALA B  51      39.003  20.201 146.777  1.00 58.94           C  
ATOM   1330  N   ALA B  52      38.590  20.759 143.513  1.00 50.57           N  
ATOM   1331  CA  ALA B  52      37.635  21.141 142.482  1.00 56.44           C  
ATOM   1332  C   ALA B  52      37.916  20.494 141.132  1.00 51.00           C  
ATOM   1333  O   ALA B  52      37.206  20.790 140.166  1.00 53.10           O  
ATOM   1334  CB  ALA B  52      37.609  22.666 142.324  1.00 52.32           C  
ATOM   1335  N   LEU B  53      38.917  19.619 141.040  1.00 34.32           N  
ATOM   1336  CA  LEU B  53      39.347  19.056 139.763  1.00 31.03           C  
ATOM   1337  C   LEU B  53      38.835  17.627 139.572  1.00 36.86           C  
ATOM   1338  O   LEU B  53      38.845  16.825 140.509  1.00 37.77           O  
ATOM   1339  CB  LEU B  53      40.879  19.064 139.657  1.00 40.40           C  
ATOM   1340  CG  LEU B  53      41.535  18.380 138.451  1.00 34.73           C  
ATOM   1341  CD1 LEU B  53      41.139  19.036 137.136  1.00 30.08           C  
ATOM   1342  CD2 LEU B  53      43.064  18.337 138.578  1.00 34.69           C  
ATOM   1343  N   ILE B  54      38.399  17.306 138.348  1.00 29.92           N  
ATOM   1344  CA  ILE B  54      38.108  15.931 137.947  1.00 31.06           C  
ATOM   1345  C   ILE B  54      38.766  15.680 136.598  1.00 29.54           C  
ATOM   1346  O   ILE B  54      38.538  16.436 135.646  1.00 30.32           O  
ATOM   1347  CB  ILE B  54      36.601  15.640 137.841  1.00 32.40           C  
ATOM   1348  CG1 ILE B  54      35.896  15.824 139.179  1.00 30.64           C  
ATOM   1349  CG2 ILE B  54      36.353  14.241 137.277  1.00 26.48           C  
ATOM   1350  CD1 ILE B  54      34.387  15.973 139.029  1.00 34.74           C  
ATOM   1351  N   VAL B  55      39.582  14.629 136.518  1.00 26.10           N  
ATOM   1352  CA  VAL B  55      40.212  14.211 135.270  1.00 24.41           C  
ATOM   1353  C   VAL B  55      39.749  12.799 134.964  1.00 23.83           C  
ATOM   1354  O   VAL B  55      39.862  11.913 135.816  1.00 30.09           O  
ATOM   1355  CB  VAL B  55      41.747  14.267 135.341  1.00 25.30           C  
ATOM   1356  CG1 VAL B  55      42.360  13.709 134.049  1.00 23.20           C  
ATOM   1357  CG2 VAL B  55      42.225  15.689 135.624  1.00 32.21           C  
ATOM   1358  N   TYR B  56      39.242  12.585 133.750  1.00 20.86           N  
ATOM   1359  CA  TYR B  56      38.771  11.264 133.369  1.00 21.19           C  
ATOM   1360  C   TYR B  56      39.244  10.961 131.962  1.00 22.47           C  
ATOM   1361  O   TYR B  56      39.079  11.787 131.061  1.00 23.61           O  
ATOM   1362  CB  TYR B  56      37.248  11.200 133.453  1.00 23.17           C  
ATOM   1363  CG  TYR B  56      36.645   9.930 132.920  1.00 25.15           C  
ATOM   1364  CD1 TYR B  56      36.590   8.776 133.679  1.00 30.58           C  
ATOM   1365  CD2 TYR B  56      36.119   9.901 131.646  1.00 20.37           C  
ATOM   1366  CE1 TYR B  56      36.029   7.623 133.168  1.00 32.46           C  
ATOM   1367  CE2 TYR B  56      35.538   8.772 131.139  1.00 25.49           C  
ATOM   1368  CZ  TYR B  56      35.498   7.638 131.902  1.00 21.78           C  
ATOM   1369  OH  TYR B  56      34.933   6.542 131.312  1.00 26.19           O  
ATOM   1370  N   TRP B  57      39.851   9.795 131.782  1.00 21.19           N  
ATOM   1371  CA  TRP B  57      40.284   9.340 130.470  1.00 21.30           C  
ATOM   1372  C   TRP B  57      39.537   8.078 130.087  1.00 21.50           C  
ATOM   1373  O   TRP B  57      39.420   7.150 130.893  1.00 20.94           O  
ATOM   1374  CB  TRP B  57      41.780   9.020 130.452  1.00 19.79           C  
ATOM   1375  CG  TRP B  57      42.697  10.182 130.342  1.00 21.80           C  
ATOM   1376  CD1 TRP B  57      43.261  10.891 131.363  1.00 22.47           C  
ATOM   1377  CD2 TRP B  57      43.206  10.733 129.131  1.00 19.30           C  
ATOM   1378  CE2 TRP B  57      44.077  11.785 129.487  1.00 22.34           C  
ATOM   1379  CE3 TRP B  57      43.034  10.423 127.778  1.00 20.88           C  
ATOM   1380  NE1 TRP B  57      44.085  11.872 130.855  1.00 22.26           N  
ATOM   1381  CZ2 TRP B  57      44.765  12.541 128.536  1.00 24.06           C  
ATOM   1382  CZ3 TRP B  57      43.714  11.186 126.827  1.00 24.48           C  
ATOM   1383  CH2 TRP B  57      44.565  12.231 127.215  1.00 21.00           C  
ATOM   1384  N   GLU B  58      39.121   8.007 128.829  1.00 19.92           N  
ATOM   1385  CA  GLU B  58      38.482   6.800 128.343  1.00 20.86           C  
ATOM   1386  C   GLU B  58      38.850   6.594 126.884  1.00 28.12           C  
ATOM   1387  O   GLU B  58      39.286   7.517 126.187  1.00 25.02           O  
ATOM   1388  CB  GLU B  58      36.968   6.871 128.478  1.00 25.56           C  
ATOM   1389  CG  GLU B  58      36.448   8.025 127.663  1.00 30.74           C  
ATOM   1390  CD  GLU B  58      35.081   7.715 127.115  1.00 48.90           C  
ATOM   1391  OE1 GLU B  58      34.195   7.382 127.916  1.00 55.59           O  
ATOM   1392  OE2 GLU B  58      34.960   7.822 125.886  1.00 47.61           O1-
ATOM   1393  N   MET B  59      38.676   5.359 126.435  1.00 27.15           N  
ATOM   1394  CA  MET B  59      38.781   5.038 125.020  1.00 28.07           C  
ATOM   1395  C   MET B  59      37.641   4.087 124.716  1.00 28.53           C  
ATOM   1396  O   MET B  59      37.543   3.032 125.342  1.00 27.02           O  
ATOM   1397  CB  MET B  59      40.134   4.407 124.677  1.00 24.80           C  
ATOM   1398  CG  MET B  59      40.317   4.281 123.187  1.00 51.43           C  
ATOM   1399  SD  MET B  59      41.077   2.761 122.628  1.00 66.94           S  
ATOM   1400  CE  MET B  59      40.085   1.621 123.540  1.00 28.87           C  
ATOM   1401  N   GLU B  60      36.772   4.522 123.801  0.66 28.29           N  
ATOM   1402  CA  GLU B  60      35.631   3.759 123.323  0.66 33.23           C  
ATOM   1403  C   GLU B  60      34.870   3.123 124.490  0.66 32.19           C  
ATOM   1404  O   GLU B  60      34.631   1.916 124.549  0.66 41.11           O  
ATOM   1405  CB  GLU B  60      36.097   2.783 122.229  0.66 37.70           C  
ATOM   1406  CG  GLU B  60      36.440   3.594 120.974  0.66 46.88           C  
ATOM   1407  CD  GLU B  60      37.324   2.976 119.895  0.66 52.04           C  
ATOM   1408  OE1 GLU B  60      37.512   1.734 119.923  0.66 46.16           O  
ATOM   1409  OE2 GLU B  60      37.810   3.724 119.008  0.66 26.01           O1-
ATOM   1410  N   ASP B  61      34.517   3.983 125.447  1.00 31.63           N  
ATOM   1411  CA  ASP B  61      33.739   3.691 126.654  1.00 45.02           C  
ATOM   1412  C   ASP B  61      34.453   2.801 127.666  1.00 36.29           C  
ATOM   1413  O   ASP B  61      33.817   2.345 128.620  1.00 39.92           O  
ATOM   1414  CB  ASP B  61      32.380   3.073 126.318  1.00 54.33           C  
ATOM   1415  CG  ASP B  61      31.632   3.878 125.289  1.00 62.39           C  
ATOM   1416  OD1 ASP B  61      31.316   5.047 125.582  1.00 57.45           O  
ATOM   1417  OD2 ASP B  61      31.376   3.344 124.192  1.00 67.17           O1-
ATOM   1418  N   LYS B  62      35.752   2.551 127.508  1.00 27.34           N  
ATOM   1419  CA  LYS B  62      36.525   1.884 128.547  1.00 30.84           C  
ATOM   1420  C   LYS B  62      37.118   2.922 129.495  1.00 24.85           C  
ATOM   1421  O   LYS B  62      37.807   3.848 129.053  1.00 28.31           O  
ATOM   1422  CB  LYS B  62      37.651   1.043 127.941  1.00 35.97           C  
ATOM   1423  CG  LYS B  62      37.245   0.110 126.812  1.00 36.02           C  
ATOM   1424  CD  LYS B  62      38.425  -0.758 126.407  1.00 39.05           C  
ATOM   1425  CE  LYS B  62      38.193  -1.466 125.084  1.00 50.94           C  
ATOM   1426  NZ  LYS B  62      37.185  -0.765 124.240  1.00 67.08           N1+
ATOM   1427  N   ASN B  63      36.853   2.766 130.795  1.00 23.72           N  
ATOM   1428  CA  ASN B  63      37.443   3.634 131.807  1.00 22.84           C  
ATOM   1429  C   ASN B  63      38.936   3.358 131.872  1.00 21.89           C  
ATOM   1430  O   ASN B  63      39.333   2.247 132.230  1.00 26.45           O  
ATOM   1431  CB  ASN B  63      36.858   3.363 133.196  1.00 24.92           C  
ATOM   1432  CG  ASN B  63      35.356   3.564 133.283  1.00 45.81           C  
ATOM   1433  ND2 ASN B  63      34.724   2.808 134.185  1.00 46.62           N  
ATOM   1434  OD1 ASN B  63      34.771   4.392 132.583  1.00 43.72           O  
ATOM   1435  N   ILE B  64      39.764   4.356 131.564  1.00 20.82           N  
ATOM   1436  CA  ILE B  64      41.212   4.148 131.608  1.00 20.33           C  
ATOM   1437  C   ILE B  64      41.742   4.574 132.964  1.00 23.70           C  
ATOM   1438  O   ILE B  64      42.410   3.803 133.657  1.00 25.91           O  
ATOM   1439  CB  ILE B  64      41.955   4.902 130.493  1.00 18.25           C  
ATOM   1440  CG1 ILE B  64      41.418   4.448 129.141  1.00 22.08           C  
ATOM   1441  CG2 ILE B  64      43.467   4.691 130.611  1.00 21.14           C  
ATOM   1442  CD1 ILE B  64      41.929   5.284 128.009  1.00 24.65           C  
ATOM   1443  N   ILE B  65      41.475   5.817 133.347  1.00 22.72           N  
ATOM   1444  CA  ILE B  65      41.949   6.308 134.632  1.00 25.37           C  
ATOM   1445  C   ILE B  65      41.103   7.509 135.021  1.00 37.45           C  
ATOM   1446  O   ILE B  65      40.377   8.073 134.200  1.00 32.09           O  
ATOM   1447  CB  ILE B  65      43.452   6.632 134.570  1.00 32.86           C  
ATOM   1448  CG1 ILE B  65      44.028   6.666 135.983  1.00 43.40           C  
ATOM   1449  CG2 ILE B  65      43.704   7.914 133.792  1.00 27.70           C  
ATOM   1450  CD1 ILE B  65      45.521   6.550 136.012  1.00 48.06           C  
ATOM   1451  N   GLN B  66      41.160   7.874 136.300  1.00 41.43           N  
ATOM   1452  CA  GLN B  66      40.456   9.057 136.757  1.00 36.84           C  
ATOM   1453  C   GLN B  66      41.125   9.600 138.011  1.00 38.89           C  
ATOM   1454  O   GLN B  66      41.866   8.905 138.710  1.00 29.74           O  
ATOM   1455  CB  GLN B  66      38.978   8.767 137.008  1.00 29.75           C  
ATOM   1456  CG  GLN B  66      38.711   7.773 138.109  1.00 36.19           C  
ATOM   1457  CD  GLN B  66      37.286   7.266 138.035  1.00 39.80           C  
ATOM   1458  NE2 GLN B  66      36.543   7.397 139.126  1.00 39.70           N  
ATOM   1459  OE1 GLN B  66      36.859   6.769 136.999  1.00 45.64           O  
ATOM   1460  N   PHE B  67      40.879  10.879 138.250  1.00 32.85           N  
ATOM   1461  CA  PHE B  67      41.348  11.580 139.434  1.00 37.35           C  
ATOM   1462  C   PHE B  67      40.183  12.475 139.814  1.00 35.25           C  
ATOM   1463  O   PHE B  67      39.865  13.406 139.071  1.00 32.90           O  
ATOM   1464  CB  PHE B  67      42.606  12.385 139.117  1.00 28.29           C  
ATOM   1465  CG  PHE B  67      43.425  12.736 140.315  1.00 42.12           C  
ATOM   1466  CD1 PHE B  67      44.156  11.766 140.969  1.00 53.12           C  
ATOM   1467  CD2 PHE B  67      43.477  14.040 140.761  1.00 53.25           C  
ATOM   1468  CE1 PHE B  67      44.923  12.090 142.067  1.00 61.19           C  
ATOM   1469  CE2 PHE B  67      44.239  14.370 141.862  1.00 64.58           C  
ATOM   1470  CZ  PHE B  67      44.963  13.393 142.517  1.00 64.96           C  
ATOM   1471  N   VAL B  68      39.506  12.167 140.915  1.00 29.72           N  
ATOM   1472  CA  VAL B  68      38.241  12.816 141.240  1.00 33.91           C  
ATOM   1473  C   VAL B  68      38.438  13.535 142.561  1.00 38.70           C  
ATOM   1474  O   VAL B  68      38.457  12.897 143.621  1.00 40.06           O  
ATOM   1475  CB  VAL B  68      37.077  11.826 141.310  1.00 38.72           C  
ATOM   1476  CG1 VAL B  68      35.813  12.539 141.749  1.00 43.67           C  
ATOM   1477  CG2 VAL B  68      36.869  11.188 139.956  1.00 39.55           C  
ATOM   1478  N   HIS B  69      38.578  14.862 142.498  1.00 52.82           N  
ATOM   1479  CA  HIS B  69      38.889  15.656 143.678  1.00 69.78           C  
ATOM   1480  C   HIS B  69      40.005  14.974 144.461  1.00 71.83           C  
ATOM   1481  O   HIS B  69      41.188  15.239 144.227  1.00 75.28           O  
ATOM   1482  CB  HIS B  69      37.634  15.844 144.535  1.00 79.56           C  
ATOM   1483  CG  HIS B  69      36.446  16.339 143.764  1.00 77.24           C  
ATOM   1484  CD2 HIS B  69      35.147  15.957 143.784  1.00 73.67           C  
ATOM   1485  ND1 HIS B  69      36.534  17.343 142.823  1.00 71.08           N  
ATOM   1486  CE1 HIS B  69      35.343  17.572 142.303  1.00 64.77           C  
ATOM   1487  NE2 HIS B  69      34.474  16.732 142.875  1.00 64.28           N  
ATOM   1488  N   GLY B  70      39.630  14.060 145.354  1.00 72.85           N  
ATOM   1489  CA  GLY B  70      40.587  13.265 146.095  1.00 68.93           C  
ATOM   1490  C   GLY B  70      41.655  12.617 145.236  1.00 64.50           C  
ATOM   1491  O   GLY B  70      42.748  13.170 145.082  1.00 64.38           O  
ATOM   1492  N   GLU B  71      41.362  11.460 144.655  1.00 60.19           N  
ATOM   1493  CA  GLU B  71      42.431  10.688 144.038  1.00 59.81           C  
ATOM   1494  C   GLU B  71      41.821   9.749 142.998  1.00 51.04           C  
ATOM   1495  O   GLU B  71      40.716   9.984 142.511  1.00 40.49           O  
ATOM   1496  CB  GLU B  71      43.207   9.892 145.078  1.00  0.01           C  
ATOM   1497  CG  GLU B  71      44.490   9.321 144.477  1.00  0.01           C  
ATOM   1498  CD  GLU B  71      45.236   8.558 145.570  1.00  0.01           C  
ATOM   1499  OE1 GLU B  71      44.753   7.432 145.849  1.00  0.01           O  
ATOM   1500  OE2 GLU B  71      46.238   9.154 146.040  1.00  0.01           O1-
ATOM   1501  N   GLU B  72      42.568   8.689 142.673  1.00 49.26           N  
ATOM   1502  CA  GLU B  72      42.230   7.761 141.604  1.00 47.33           C  
ATOM   1503  C   GLU B  72      41.406   6.597 142.135  1.00 49.87           C  
ATOM   1504  O   GLU B  72      41.647   6.107 143.240  1.00 60.25           O  
ATOM   1505  CB  GLU B  72      43.475   7.274 140.876  1.00  0.01           C  
ATOM   1506  CG  GLU B  72      43.101   6.569 139.573  1.00  0.01           C  
ATOM   1507  CD  GLU B  72      44.390   6.228 138.829  1.00  0.01           C  
ATOM   1508  OE1 GLU B  72      44.920   5.137 139.162  1.00  0.01           O  
ATOM   1509  OE2 GLU B  72      44.748   7.078 137.975  1.00  0.01           O1-
ATOM   1510  N   ASP B  73      40.436   6.149 141.337  1.00 37.51           N  
ATOM   1511  CA  ASP B  73      39.580   5.022 141.703  1.00 39.41           C  
ATOM   1512  C   ASP B  73      39.839   3.881 140.727  1.00 46.25           C  
ATOM   1513  O   ASP B  73      39.236   3.820 139.653  1.00 41.19           O  
ATOM   1514  CB  ASP B  73      38.103   5.418 141.713  1.00 33.81           C  
ATOM   1515  CG  ASP B  73      37.218   4.348 142.332  1.00 48.24           C  
ATOM   1516  OD1 ASP B  73      37.752   3.284 142.718  1.00 49.45           O  
ATOM   1517  OD2 ASP B  73      35.988   4.564 142.420  1.00 51.94           O1-
ATOM   1518  N   LEU B  74      40.708   2.953 141.121  1.00 41.86           N  
ATOM   1519  CA  LEU B  74      41.015   1.817 140.264  1.00 36.78           C  
ATOM   1520  C   LEU B  74      39.863   0.828 140.160  1.00 35.87           C  
ATOM   1521  O   LEU B  74      39.875  -0.014 139.256  1.00 34.97           O  
ATOM   1522  CB  LEU B  74      42.250   1.091 140.786  1.00 40.72           C  
ATOM   1523  CG  LEU B  74      43.509   1.946 140.860  1.00 42.79           C  
ATOM   1524  CD1 LEU B  74      44.625   1.142 141.488  1.00 44.26           C  
ATOM   1525  CD2 LEU B  74      43.888   2.431 139.465  1.00 39.98           C  
ATOM   1526  N   LYS B  75      38.881   0.890 141.068  1.00 36.95           N  
ATOM   1527  CA  LYS B  75      37.851  -0.142 141.079  1.00 31.80           C  
ATOM   1528  C   LYS B  75      37.043  -0.143 139.787  1.00 29.66           C  
ATOM   1529  O   LYS B  75      36.525  -1.191 139.385  1.00 31.22           O  
ATOM   1530  CB  LYS B  75      36.928   0.017 142.292  1.00 35.10           C  
ATOM   1531  CG  LYS B  75      37.645  -0.083 143.638  1.00 37.95           C  
ATOM   1532  CD  LYS B  75      36.683   0.003 144.830  1.00 42.57           C  
ATOM   1533  CE  LYS B  75      35.780   1.223 144.729  1.00 41.13           C  
ATOM   1534  NZ  LYS B  75      36.506   2.474 145.098  1.00 39.60           N1+
ATOM   1535  N   VAL B  76      36.938   1.007 139.116  1.00 29.32           N  
ATOM   1536  CA  VAL B  76      36.151   1.124 137.892  1.00 27.61           C  
ATOM   1537  C   VAL B  76      37.006   1.030 136.635  1.00 29.00           C  
ATOM   1538  O   VAL B  76      36.471   1.128 135.521  1.00 29.26           O  
ATOM   1539  CB  VAL B  76      35.354   2.441 137.889  1.00 32.03           C  
ATOM   1540  CG1 VAL B  76      34.354   2.461 139.049  1.00 35.58           C  
ATOM   1541  CG2 VAL B  76      36.315   3.610 137.997  1.00 28.96           C  
ATOM   1542  N   GLN B  77      38.312   0.827 136.777  1.00 28.94           N  
ATOM   1543  CA  GLN B  77      39.205   0.791 135.629  1.00 25.47           C  
ATOM   1544  C   GLN B  77      38.955  -0.460 134.793  1.00 24.38           C  
ATOM   1545  O   GLN B  77      38.794  -1.561 135.324  1.00 28.13           O  
ATOM   1546  CB  GLN B  77      40.653   0.838 136.113  1.00 26.63           C  
ATOM   1547  CG  GLN B  77      41.705   0.684 135.040  1.00 29.00           C  
ATOM   1548  CD  GLN B  77      43.098   0.806 135.622  1.00 30.84           C  
ATOM   1549  NE2 GLN B  77      43.806   1.860 135.243  1.00 31.19           N  
ATOM   1550  OE1 GLN B  77      43.508  -0.005 136.444  1.00 32.26           O  
ATOM   1551  N   HIS B  78      38.931  -0.287 133.473  1.00 27.53           N  
ATOM   1552  CA  HIS B  78      38.791  -1.417 132.560  1.00 28.85           C  
ATOM   1553  C   HIS B  78      40.006  -2.341 132.651  1.00 24.72           C  
ATOM   1554  O   HIS B  78      41.146  -1.885 132.746  1.00 27.31           O  
ATOM   1555  CB  HIS B  78      38.623  -0.894 131.127  1.00 30.29           C  
ATOM   1556  CG  HIS B  78      38.208  -1.938 130.139  1.00 36.26           C  
ATOM   1557  CD2 HIS B  78      36.996  -2.229 129.609  1.00 37.28           C  
ATOM   1558  ND1 HIS B  78      39.101  -2.818 129.564  1.00 34.65           N  
ATOM   1559  CE1 HIS B  78      38.462  -3.616 128.730  1.00 37.74           C  
ATOM   1560  NE2 HIS B  78      37.168  -3.276 128.739  1.00 37.62           N  
ATOM   1561  N   SER B  79      39.757  -3.654 132.608  1.00 32.12           N  
ATOM   1562  CA  SER B  79      40.837  -4.610 132.846  1.00 32.61           C  
ATOM   1563  C   SER B  79      41.947  -4.502 131.803  1.00 30.68           C  
ATOM   1564  O   SER B  79      43.108  -4.796 132.107  1.00 35.82           O  
ATOM   1565  CB  SER B  79      40.300  -6.043 132.886  1.00 36.01           C  
ATOM   1566  OG  SER B  79      39.736  -6.430 131.648  1.00 41.56           O  
ATOM   1567  N   SER B  80      41.626  -4.081 130.579  1.00 35.21           N  
ATOM   1568  CA  SER B  80      42.670  -4.015 129.559  1.00 39.38           C  
ATOM   1569  C   SER B  80      43.686  -2.908 129.819  1.00 41.64           C  
ATOM   1570  O   SER B  80      44.718  -2.866 129.138  1.00 39.36           O  
ATOM   1571  CB  SER B  80      42.046  -3.836 128.173  1.00 46.94           C  
ATOM   1572  OG  SER B  80      41.537  -2.526 128.020  1.00 44.94           O  
ATOM   1573  N   TYR B  81      43.434  -2.023 130.783  1.00 32.63           N  
ATOM   1574  CA  TYR B  81      44.376  -0.966 131.129  1.00 29.70           C  
ATOM   1575  C   TYR B  81      44.970  -1.136 132.523  1.00 34.37           C  
ATOM   1576  O   TYR B  81      45.828  -0.339 132.921  1.00 37.65           O  
ATOM   1577  CB  TYR B  81      43.699   0.404 130.991  1.00 28.11           C  
ATOM   1578  CG  TYR B  81      43.500   0.803 129.536  1.00 29.25           C  
ATOM   1579  CD1 TYR B  81      44.563   1.281 128.796  1.00 30.14           C  
ATOM   1580  CD2 TYR B  81      42.262   0.676 128.897  1.00 25.00           C  
ATOM   1581  CE1 TYR B  81      44.413   1.644 127.468  1.00 31.37           C  
ATOM   1582  CE2 TYR B  81      42.104   1.034 127.559  1.00 25.28           C  
ATOM   1583  CZ  TYR B  81      43.183   1.514 126.848  1.00 34.78           C  
ATOM   1584  OH  TYR B  81      43.062   1.881 125.519  1.00 31.02           O  
ATOM   1585  N   ARG B  82      44.565  -2.170 133.256  1.00 36.87           N  
ATOM   1586  CA  ARG B  82      45.089  -2.425 134.594  1.00 32.78           C  
ATOM   1587  C   ARG B  82      46.614  -2.506 134.593  1.00 39.07           C  
ATOM   1588  O   ARG B  82      47.214  -3.193 133.763  1.00 37.50           O  
ATOM   1589  CB  ARG B  82      44.495  -3.725 135.127  1.00 42.81           C  
ATOM   1590  CG  ARG B  82      45.086  -4.201 136.432  1.00 53.60           C  
ATOM   1591  CD  ARG B  82      44.771  -5.668 136.602  1.00 71.40           C  
ATOM   1592  NE  ARG B  82      43.374  -5.925 136.266  1.00 85.69           N  
ATOM   1593  CZ  ARG B  82      42.351  -5.768 137.104  1.00 93.10           C  
ATOM   1594  NH1 ARG B  82      42.564  -5.336 138.339  1.00 97.33           N1+
ATOM   1595  NH2 ARG B  82      41.109  -6.027 136.691  1.00 91.07           N  
ATOM   1596  N   GLN B  83      47.232  -1.787 135.527  1.00 33.93           N  
ATOM   1597  CA  GLN B  83      48.678  -1.724 135.724  1.00 35.62           C  
ATOM   1598  C   GLN B  83      49.438  -1.202 134.505  1.00 36.76           C  
ATOM   1599  O   GLN B  83      50.676  -1.275 134.476  1.00 40.60           O  
ATOM   1600  CB  GLN B  83      49.241  -3.089 136.147  1.00 43.78           C  
ATOM   1601  CG  GLN B  83      48.953  -3.459 137.595  1.00 60.20           C  
ATOM   1602  CD  GLN B  83      49.405  -4.869 137.936  1.00 79.32           C  
ATOM   1603  NE2 GLN B  83      50.400  -5.366 137.209  1.00 79.83           N  
ATOM   1604  OE1 GLN B  83      48.860  -5.504 138.839  1.00 88.59           O  
ATOM   1605  N   ARG B  84      48.750  -0.671 133.496  1.00 30.13           N  
ATOM   1606  CA  ARG B  84      49.421  -0.107 132.330  1.00 35.90           C  
ATOM   1607  C   ARG B  84      49.163   1.381 132.147  1.00 26.20           C  
ATOM   1608  O   ARG B  84      49.736   1.987 131.237  1.00 33.30           O  
ATOM   1609  CB  ARG B  84      48.991  -0.829 131.043  1.00 35.60           C  
ATOM   1610  CG  ARG B  84      49.062  -2.337 131.084  1.00 42.99           C  
ATOM   1611  CD  ARG B  84      48.371  -2.933 129.857  1.00 51.31           C  
ATOM   1612  NE  ARG B  84      48.884  -2.276 128.667  1.00 44.98           N  
ATOM   1613  CZ  ARG B  84      48.155  -1.691 127.723  1.00 31.48           C  
ATOM   1614  NH1 ARG B  84      46.822  -1.697 127.738  1.00 32.86           N1+
ATOM   1615  NH2 ARG B  84      48.794  -1.102 126.725  1.00 27.64           N  
ATOM   1616  N   ALA B  85      48.325   1.990 132.965  1.00 26.38           N  
ATOM   1617  CA  ALA B  85      47.906   3.363 132.734  1.00 24.35           C  
ATOM   1618  C   ALA B  85      48.150   4.188 133.985  1.00 29.45           C  
ATOM   1619  O   ALA B  85      47.866   3.738 135.098  1.00 29.58           O  
ATOM   1620  CB  ALA B  85      46.420   3.423 132.344  1.00 24.97           C  
ATOM   1621  N   ARG B  86      48.683   5.393 133.808  1.00 26.42           N  
ATOM   1622  CA  ARG B  86      48.817   6.268 134.959  1.00 32.88           C  
ATOM   1623  C   ARG B  86      48.716   7.729 134.547  1.00 33.11           C  
ATOM   1624  O   ARG B  86      49.001   8.111 133.413  1.00 26.41           O  
ATOM   1625  CB  ARG B  86      50.117   6.002 135.733  1.00 33.61           C  
ATOM   1626  CG  ARG B  86      51.408   6.264 134.999  1.00 35.69           C  
ATOM   1627  CD  ARG B  86      52.587   5.981 135.931  1.00 45.72           C  
ATOM   1628  NE  ARG B  86      52.468   4.659 136.546  1.00 61.06           N  
ATOM   1629  CZ  ARG B  86      53.173   4.250 137.597  1.00 75.73           C  
ATOM   1630  NH1 ARG B  86      54.057   5.060 138.166  1.00 80.23           N1+
ATOM   1631  NH2 ARG B  86      52.992   3.029 138.085  1.00 75.45           N  
ATOM   1632  N   LEU B  87      48.287   8.538 135.497  1.00 27.58           N  
ATOM   1633  CA  LEU B  87      48.225   9.980 135.346  1.00 29.46           C  
ATOM   1634  C   LEU B  87      49.414  10.566 136.091  1.00 38.93           C  
ATOM   1635  O   LEU B  87      49.666  10.188 137.237  1.00 48.50           O  
ATOM   1636  CB  LEU B  87      46.914  10.500 135.932  1.00 27.98           C  
ATOM   1637  CG  LEU B  87      46.371  11.907 135.735  1.00 44.04           C  
ATOM   1638  CD1 LEU B  87      46.418  12.357 134.275  1.00 45.88           C  
ATOM   1639  CD2 LEU B  87      44.968  11.963 136.295  1.00 43.76           C  
ATOM   1640  N   LEU B  88      50.166  11.451 135.437  1.00 45.92           N  
ATOM   1641  CA  LEU B  88      51.308  12.093 136.091  1.00 53.77           C  
ATOM   1642  C   LEU B  88      50.773  13.177 137.016  1.00 54.88           C  
ATOM   1643  O   LEU B  88      50.442  14.279 136.580  1.00 65.45           O  
ATOM   1644  CB  LEU B  88      52.305  12.628 135.065  1.00 58.65           C  
ATOM   1645  CG  LEU B  88      52.586  11.719 133.855  1.00 63.32           C  
ATOM   1646  CD1 LEU B  88      53.262  12.467 132.699  1.00 58.85           C  
ATOM   1647  CD2 LEU B  88      53.398  10.484 134.242  1.00 67.48           C  
ATOM   1648  N   LYS B  89      50.704  12.852 138.310  1.00 54.87           N  
ATOM   1649  CA  LYS B  89      49.864  13.597 139.243  1.00 58.60           C  
ATOM   1650  C   LYS B  89      50.398  15.005 139.507  1.00 72.51           C  
ATOM   1651  O   LYS B  89      49.617  15.957 139.617  1.00 75.49           O  
ATOM   1652  CB  LYS B  89      49.724  12.817 140.550  1.00  0.01           C  
ATOM   1653  CG  LYS B  89      48.591  13.370 141.421  1.00  0.01           C  
ATOM   1654  CD  LYS B  89      48.388  12.525 142.681  1.00  0.01           C  
ATOM   1655  CE  LYS B  89      47.266  13.089 143.540  1.00  0.01           C  
ATOM   1656  NZ  LYS B  89      47.102  12.240 144.745  1.00  0.01           N1+
ATOM   1657  N   ASP B  90      51.714  15.163 139.632  1.00 78.62           N  
ATOM   1658  CA  ASP B  90      52.261  16.468 139.987  1.00 79.21           C  
ATOM   1659  C   ASP B  90      52.402  17.404 138.795  1.00 72.67           C  
ATOM   1660  O   ASP B  90      52.794  18.561 138.983  1.00 80.72           O  
ATOM   1661  CB  ASP B  90      53.612  16.305 140.685  1.00 86.41           C  
ATOM   1662  CG  ASP B  90      54.512  15.321 139.980  1.00 97.50           C  
ATOM   1663  OD1 ASP B  90      54.994  15.643 138.874  1.00103.25           O  
ATOM   1664  OD2 ASP B  90      54.731  14.222 140.530  1.00102.27           O1-
ATOM   1665  N   GLN B  91      52.106  16.944 137.584  1.00 59.14           N  
ATOM   1666  CA  GLN B  91      51.989  17.851 136.453  1.00 54.44           C  
ATOM   1667  C   GLN B  91      50.619  18.507 136.387  1.00 53.31           C  
ATOM   1668  O   GLN B  91      50.404  19.376 135.533  1.00 51.06           O  
ATOM   1669  CB  GLN B  91      52.311  17.074 135.174  1.00  0.01           C  
ATOM   1670  CG  GLN B  91      52.720  17.996 134.025  1.00  0.01           C  
ATOM   1671  CD  GLN B  91      53.202  17.231 132.802  1.00  0.01           C  
ATOM   1672  NE2 GLN B  91      53.581  18.010 131.783  1.00  0.01           N  
ATOM   1673  OE1 GLN B  91      53.245  16.000 132.743  1.00  0.01           O  
ATOM   1674  N   LEU B  92      49.694  18.112 137.265  1.00 53.80           N  
ATOM   1675  CA  LEU B  92      48.353  18.681 137.233  1.00 48.50           C  
ATOM   1676  C   LEU B  92      48.362  20.145 137.646  1.00 50.58           C  
ATOM   1677  O   LEU B  92      47.539  20.927 137.154  1.00 47.66           O  
ATOM   1678  CB  LEU B  92      47.418  17.879 138.138  1.00 42.60           C  
ATOM   1679  CG  LEU B  92      46.971  16.510 137.623  1.00 40.44           C  
ATOM   1680  CD1 LEU B  92      46.347  15.704 138.745  1.00 43.95           C  
ATOM   1681  CD2 LEU B  92      46.002  16.641 136.441  1.00 39.73           C  
ATOM   1682  N   SER B  93      49.278  20.530 138.540  1.00 49.07           N  
ATOM   1683  CA  SER B  93      49.385  21.921 138.962  1.00 58.19           C  
ATOM   1684  C   SER B  93      49.821  22.834 137.828  1.00 59.55           C  
ATOM   1685  O   SER B  93      49.603  24.046 137.906  1.00 62.95           O  
ATOM   1686  CB  SER B  93      50.364  22.050 140.133  1.00 68.03           C  
ATOM   1687  OG  SER B  93      49.869  21.398 141.288  1.00 75.64           O  
ATOM   1688  N   LEU B  94      50.445  22.287 136.789  1.00 52.58           N  
ATOM   1689  CA  LEU B  94      50.805  23.054 135.607  1.00 52.88           C  
ATOM   1690  C   LEU B  94      49.745  22.967 134.516  1.00 53.15           C  
ATOM   1691  O   LEU B  94      49.995  23.401 133.387  1.00 53.69           O  
ATOM   1692  CB  LEU B  94      52.156  22.584 135.063  1.00 58.15           C  
ATOM   1693  CG  LEU B  94      53.386  22.887 135.932  1.00 61.46           C  
ATOM   1694  CD1 LEU B  94      54.543  21.995 135.530  1.00 61.99           C  
ATOM   1695  CD2 LEU B  94      53.791  24.357 135.853  1.00 65.17           C  
ATOM   1696  N   GLY B  95      48.580  22.407 134.827  1.00 41.41           N  
ATOM   1697  CA  GLY B  95      47.533  22.254 133.835  1.00 37.84           C  
ATOM   1698  C   GLY B  95      47.765  21.125 132.858  1.00 46.63           C  
ATOM   1699  O   GLY B  95      47.289  21.187 131.719  1.00 42.62           O  
ATOM   1700  N   ASN B  96      48.482  20.085 133.273  1.00 40.52           N  
ATOM   1701  CA  ASN B  96      48.885  18.989 132.397  1.00 40.81           C  
ATOM   1702  C   ASN B  96      48.192  17.717 132.871  1.00 34.14           C  
ATOM   1703  O   ASN B  96      48.460  17.238 133.978  1.00 38.29           O  
ATOM   1704  CB  ASN B  96      50.413  18.860 132.412  1.00 49.32           C  
ATOM   1705  CG  ASN B  96      50.925  17.612 131.717  1.00 55.35           C  
ATOM   1706  ND2 ASN B  96      52.215  17.332 131.894  1.00 53.41           N  
ATOM   1707  OD1 ASN B  96      50.186  16.915 131.024  1.00 54.59           O  
ATOM   1708  N   ALA B  97      47.290  17.176 132.043  1.00 30.98           N  
ATOM   1709  CA  ALA B  97      46.579  15.944 132.376  1.00 26.89           C  
ATOM   1710  C   ALA B  97      46.998  14.769 131.501  1.00 35.07           C  
ATOM   1711  O   ALA B  97      46.150  14.039 130.979  1.00 42.37           O  
ATOM   1712  CB  ALA B  97      45.069  16.146 132.250  1.00 27.82           C  
ATOM   1713  N   ALA B  98      48.295  14.545 131.393  1.00 28.76           N  
ATOM   1714  CA  ALA B  98      48.838  13.568 130.461  1.00 27.98           C  
ATOM   1715  C   ALA B  98      48.595  12.150 130.947  1.00 33.93           C  
ATOM   1716  O   ALA B  98      48.753  11.845 132.130  1.00 30.57           O  
ATOM   1717  CB  ALA B  98      50.334  13.802 130.281  1.00 33.53           C  
ATOM   1718  N   LEU B  99      48.212  11.280 130.014  1.00 23.49           N  
ATOM   1719  CA  LEU B  99      48.001   9.863 130.273  1.00 23.04           C  
ATOM   1720  C   LEU B  99      49.206   9.077 129.768  1.00 23.99           C  
ATOM   1721  O   LEU B  99      49.554   9.184 128.591  1.00 23.04           O  
ATOM   1722  CB  LEU B  99      46.737   9.397 129.553  1.00 21.85           C  
ATOM   1723  CG  LEU B  99      46.569   7.887 129.488  1.00 23.03           C  
ATOM   1724  CD1 LEU B  99      46.343   7.331 130.888  1.00 25.62           C  
ATOM   1725  CD2 LEU B  99      45.415   7.543 128.559  1.00 24.79           C  
ATOM   1726  N   GLN B 100      49.821   8.269 130.631  1.00 22.84           N  
ATOM   1727  CA  GLN B 100      50.920   7.401 130.218  1.00 22.11           C  
ATOM   1728  C   GLN B 100      50.420   5.967 130.132  1.00 25.46           C  
ATOM   1729  O   GLN B 100      49.941   5.404 131.124  1.00 27.93           O  
ATOM   1730  CB  GLN B 100      52.127   7.474 131.164  1.00 26.69           C  
ATOM   1731  CG  GLN B 100      53.322   6.678 130.625  1.00 41.69           C  
ATOM   1732  CD  GLN B 100      54.416   6.408 131.654  1.00 61.41           C  
ATOM   1733  NE2 GLN B 100      55.670   6.497 131.216  1.00 71.24           N  
ATOM   1734  OE1 GLN B 100      54.141   6.106 132.821  1.00 55.74           O  
ATOM   1735  N   ILE B 101      50.574   5.363 128.960  1.00 24.55           N  
ATOM   1736  CA  ILE B 101      50.283   3.953 128.742  1.00 19.97           C  
ATOM   1737  C   ILE B 101      51.603   3.236 128.511  1.00 22.70           C  
ATOM   1738  O   ILE B 101      52.373   3.633 127.633  1.00 26.86           O  
ATOM   1739  CB  ILE B 101      49.356   3.758 127.530  1.00 23.20           C  
ATOM   1740  CG1 ILE B 101      48.057   4.533 127.730  1.00 26.38           C  
ATOM   1741  CG2 ILE B 101      49.095   2.269 127.309  1.00 26.25           C  
ATOM   1742  CD1 ILE B 101      47.276   4.045 128.908  1.00 28.01           C  
ATOM   1743  N   THR B 102      51.866   2.188 129.285  1.00 22.52           N  
ATOM   1744  CA  THR B 102      53.090   1.415 129.101  1.00 24.53           C  
ATOM   1745  C   THR B 102      52.779   0.163 128.294  1.00 27.39           C  
ATOM   1746  O   THR B 102      51.698  -0.420 128.418  1.00 28.47           O  
ATOM   1747  CB  THR B 102      53.736   1.044 130.435  1.00 34.53           C  
ATOM   1748  CG2 THR B 102      54.068   2.291 131.232  1.00 27.56           C  
ATOM   1749  OG1 THR B 102      52.840   0.226 131.186  1.00 42.71           O  
ATOM   1750  N   ASP B 103      53.713  -0.207 127.419  1.00 25.84           N  
ATOM   1751  CA  ASP B 103      53.653  -1.455 126.662  1.00 26.84           C  
ATOM   1752  C   ASP B 103      52.407  -1.490 125.773  1.00 24.82           C  
ATOM   1753  O   ASP B 103      51.453  -2.241 125.992  1.00 23.71           O  
ATOM   1754  CB  ASP B 103      53.718  -2.654 127.612  1.00 28.40           C  
ATOM   1755  CG  ASP B 103      53.994  -3.951 126.894  1.00 43.26           C  
ATOM   1756  OD1 ASP B 103      54.276  -3.915 125.677  1.00 39.92           O  
ATOM   1757  OD2 ASP B 103      53.920  -5.009 127.555  1.00 48.58           O1-
ATOM   1758  N   VAL B 104      52.453  -0.639 124.745  1.00 20.22           N  
ATOM   1759  CA  VAL B 104      51.299  -0.447 123.879  1.00 22.01           C  
ATOM   1760  C   VAL B 104      50.936  -1.742 123.160  1.00 20.70           C  
ATOM   1761  O   VAL B 104      51.796  -2.464 122.638  1.00 24.25           O  
ATOM   1762  CB  VAL B 104      51.572   0.705 122.902  1.00 23.94           C  
ATOM   1763  CG1 VAL B 104      50.545   0.698 121.782  1.00 22.74           C  
ATOM   1764  CG2 VAL B 104      51.518   2.039 123.645  1.00 22.54           C  
ATOM   1765  N   LYS B 105      49.640  -2.034 123.132  1.00 20.86           N  
ATOM   1766  CA  LYS B 105      49.058  -3.212 122.517  1.00 23.14           C  
ATOM   1767  C   LYS B 105      48.205  -2.798 121.316  1.00 23.41           C  
ATOM   1768  O   LYS B 105      47.828  -1.631 121.176  1.00 22.99           O  
ATOM   1769  CB  LYS B 105      48.202  -3.970 123.546  1.00 28.51           C  
ATOM   1770  CG  LYS B 105      48.972  -4.604 124.710  1.00 26.68           C  
ATOM   1771  CD  LYS B 105      49.936  -5.681 124.199  1.00 44.69           C  
ATOM   1772  CE  LYS B 105      50.745  -6.349 125.319  1.00 48.35           C  
ATOM   1773  NZ  LYS B 105      51.802  -7.265 124.767  1.00 38.53           N1+
ATOM   1774  N   LEU B 106      47.910  -3.757 120.433  1.00 26.42           N  
ATOM   1775  CA  LEU B 106      47.131  -3.407 119.246  1.00 24.57           C  
ATOM   1776  C   LEU B 106      45.740  -2.923 119.627  1.00 22.50           C  
ATOM   1777  O   LEU B 106      45.180  -2.058 118.945  1.00 22.94           O  
ATOM   1778  CB  LEU B 106      47.065  -4.585 118.261  1.00 30.74           C  
ATOM   1779  CG  LEU B 106      48.260  -4.658 117.295  1.00 37.19           C  
ATOM   1780  CD1 LEU B 106      48.272  -5.977 116.547  1.00 35.41           C  
ATOM   1781  CD2 LEU B 106      48.291  -3.499 116.287  1.00 33.90           C  
ATOM   1782  N   GLN B 107      45.189  -3.416 120.740  1.00 24.77           N  
ATOM   1783  CA  GLN B 107      43.874  -2.948 121.177  1.00 25.20           C  
ATOM   1784  C   GLN B 107      43.890  -1.526 121.719  1.00 20.23           C  
ATOM   1785  O   GLN B 107      42.811  -0.973 121.975  1.00 24.88           O  
ATOM   1786  CB  GLN B 107      43.265  -3.879 122.233  1.00 36.50           C  
ATOM   1787  CG  GLN B 107      43.661  -5.332 122.122  1.00 54.31           C  
ATOM   1788  CD  GLN B 107      45.085  -5.586 122.578  1.00 59.08           C  
ATOM   1789  NE2 GLN B 107      45.861  -6.295 121.766  1.00 47.88           N  
ATOM   1790  OE1 GLN B 107      45.486  -5.116 123.636  1.00 67.76           O  
ATOM   1791  N   ASP B 108      45.065  -0.921 121.874  1.00 20.26           N  
ATOM   1792  CA  ASP B 108      45.160   0.466 122.299  1.00 17.92           C  
ATOM   1793  C   ASP B 108      44.903   1.445 121.172  1.00 19.17           C  
ATOM   1794  O   ASP B 108      44.785   2.647 121.438  1.00 23.29           O  
ATOM   1795  CB  ASP B 108      46.545   0.751 122.878  1.00 18.36           C  
ATOM   1796  CG  ASP B 108      46.773   0.064 124.204  1.00 28.17           C  
ATOM   1797  OD1 ASP B 108      45.783  -0.172 124.931  1.00 22.62           O  
ATOM   1798  OD2 ASP B 108      47.939  -0.204 124.537  1.00 26.91           O1-
ATOM   1799  N   ALA B 109      44.812   0.968 119.927  1.00 19.09           N  
ATOM   1800  CA  ALA B 109      44.479   1.837 118.810  1.00 20.15           C  
ATOM   1801  C   ALA B 109      43.017   2.242 118.898  1.00 22.29           C  
ATOM   1802  O   ALA B 109      42.154   1.386 119.092  1.00 24.11           O  
ATOM   1803  CB  ALA B 109      44.715   1.118 117.487  1.00 21.62           C  
ATOM   1804  N   GLY B 110      42.736   3.524 118.728  1.00 19.87           N  
ATOM   1805  CA  GLY B 110      41.359   3.990 118.734  1.00 18.77           C  
ATOM   1806  C   GLY B 110      41.298   5.448 119.139  1.00 22.64           C  
ATOM   1807  O   GLY B 110      42.313   6.137 119.165  1.00 22.19           O  
ATOM   1808  N   VAL B 111      40.096   5.898 119.495  1.00 21.66           N  
ATOM   1809  CA  VAL B 111      39.876   7.296 119.849  1.00 20.95           C  
ATOM   1810  C   VAL B 111      39.748   7.420 121.366  1.00 23.07           C  
ATOM   1811  O   VAL B 111      38.837   6.843 121.976  1.00 22.82           O  
ATOM   1812  CB  VAL B 111      38.639   7.871 119.146  1.00 21.86           C  
ATOM   1813  CG1 VAL B 111      38.411   9.319 119.578  1.00 24.12           C  
ATOM   1814  CG2 VAL B 111      38.809   7.791 117.638  1.00 22.36           C  
ATOM   1815  N   TYR B 112      40.626   8.221 121.946  1.00 20.51           N  
ATOM   1816  CA  TYR B 112      40.706   8.518 123.369  1.00 20.59           C  
ATOM   1817  C   TYR B 112      40.025   9.848 123.643  1.00 19.66           C  
ATOM   1818  O   TYR B 112      39.991  10.740 122.793  1.00 20.87           O  
ATOM   1819  CB  TYR B 112      42.176   8.601 123.820  1.00 16.12           C  
ATOM   1820  CG  TYR B 112      42.870   7.264 123.846  1.00 19.38           C  
ATOM   1821  CD1 TYR B 112      43.160   6.600 122.656  1.00 21.80           C  
ATOM   1822  CD2 TYR B 112      43.235   6.674 125.042  1.00 21.69           C  
ATOM   1823  CE1 TYR B 112      43.764   5.370 122.667  1.00 19.60           C  
ATOM   1824  CE2 TYR B 112      43.873   5.455 125.070  1.00 22.91           C  
ATOM   1825  CZ  TYR B 112      44.130   4.804 123.874  1.00 23.41           C  
ATOM   1826  OH  TYR B 112      44.774   3.581 123.884  1.00 23.17           O  
ATOM   1827  N   ARG B 113      39.466   9.993 124.841  1.00 19.99           N  
ATOM   1828  CA  ARG B 113      38.880  11.258 125.252  0.58 18.13           C  
ATOM   1829  C   ARG B 113      39.458  11.643 126.600  1.00 21.25           C  
ATOM   1830  O   ARG B 113      39.470  10.826 127.525  1.00 22.50           O  
ATOM   1831  CB  ARG B 113      37.346  11.179 125.337  0.58 22.88           C  
ATOM   1832  CG  ARG B 113      36.656  11.446 124.018  0.58 26.66           C  
ATOM   1833  CD  ARG B 113      35.185  11.014 124.016  0.58 24.43           C  
ATOM   1834  NE  ARG B 113      34.789  10.745 122.638  0.58 23.84           N  
ATOM   1835  CZ  ARG B 113      35.074   9.614 122.001  0.58 31.65           C  
ATOM   1836  NH1 ARG B 113      35.725   8.646 122.630  0.58 41.56           N1+
ATOM   1837  NH2 ARG B 113      34.721   9.453 120.735  0.58 29.96           N  
ATOM   1838  N   CYS B 114      39.922  12.893 126.695  0.60 20.67           N  
ATOM   1839  CA  CYS B 114      40.391  13.511 127.933  0.60 26.11           C  
ATOM   1840  C   CYS B 114      39.287  14.452 128.413  0.60 25.69           C  
ATOM   1841  O   CYS B 114      39.062  15.500 127.795  0.60 23.05           O  
ATOM   1842  CB  CYS B 114      41.694  14.268 127.671  0.60 26.43           C  
ATOM   1843  SG  CYS B 114      42.468  15.113 129.086  0.60 20.62           S  
ATOM   1844  N   MET B 115      38.588  14.076 129.491  1.00 20.36           N  
ATOM   1845  CA  MET B 115      37.465  14.846 130.005  1.00 22.42           C  
ATOM   1846  C   MET B 115      37.891  15.492 131.310  1.00 27.04           C  
ATOM   1847  O   MET B 115      38.385  14.804 132.208  1.00 27.25           O  
ATOM   1848  CB  MET B 115      36.247  13.959 130.240  1.00 29.54           C  
ATOM   1849  CG  MET B 115      36.049  12.872 129.207  1.00 32.75           C  
ATOM   1850  SD  MET B 115      34.277  12.648 129.095  1.00 41.77           S  
ATOM   1851  CE  MET B 115      33.828  11.312 130.160  1.00 51.39           C  
ATOM   1852  N   ILE B 116      37.704  16.803 131.421  1.00 21.97           N  
ATOM   1853  CA  ILE B 116      38.167  17.532 132.591  1.00 23.36           C  
ATOM   1854  C   ILE B 116      37.071  18.459 133.083  1.00 25.96           C  
ATOM   1855  O   ILE B 116      36.463  19.185 132.292  1.00 29.93           O  
ATOM   1856  CB  ILE B 116      39.440  18.340 132.282  1.00 24.22           C  
ATOM   1857  CG1 ILE B 116      40.521  17.393 131.765  1.00 26.61           C  
ATOM   1858  CG2 ILE B 116      39.869  19.126 133.523  1.00 27.29           C  
ATOM   1859  CD1 ILE B 116      41.895  17.988 131.743  1.00 38.45           C  
ATOM   1860  N   SER B 117      36.837  18.442 134.395  1.00 26.97           N  
ATOM   1861  CA  SER B 117      36.021  19.428 135.083  1.00 29.60           C  
ATOM   1862  C   SER B 117      36.897  20.235 136.031  1.00 37.25           C  
ATOM   1863  O   SER B 117      37.599  19.659 136.868  1.00 35.77           O  
ATOM   1864  CB  SER B 117      34.902  18.744 135.862  1.00 39.07           C  
ATOM   1865  OG  SER B 117      34.089  19.712 136.481  1.00 42.21           O  
ATOM   1866  N   TYR B 118      36.860  21.563 135.893  1.00 32.21           N  
ATOM   1867  CA  TYR B 118      37.623  22.468 136.751  1.00 34.18           C  
ATOM   1868  C   TYR B 118      37.122  23.899 136.577  1.00 42.16           C  
ATOM   1869  O   TYR B 118      37.649  24.648 135.749  1.00 40.13           O  
ATOM   1870  CB  TYR B 118      39.119  22.367 136.432  1.00 37.74           C  
ATOM   1871  CG  TYR B 118      40.002  23.043 137.446  1.00 39.14           C  
ATOM   1872  CD1 TYR B 118      39.972  22.661 138.775  1.00 43.21           C  
ATOM   1873  CD2 TYR B 118      40.873  24.057 137.070  1.00 43.69           C  
ATOM   1874  CE1 TYR B 118      40.785  23.280 139.715  1.00 49.66           C  
ATOM   1875  CE2 TYR B 118      41.690  24.684 138.001  1.00 44.17           C  
ATOM   1876  CZ  TYR B 118      41.642  24.288 139.320  1.00 47.77           C  
ATOM   1877  OH  TYR B 118      42.450  24.905 140.250  1.00 55.33           O  
ATOM   1878  N   GLY B 119      36.072  24.318 137.287  0.55 45.89           N  
ATOM   1879  CA  GLY B 119      35.560  25.665 137.064  0.55 45.91           C  
ATOM   1880  C   GLY B 119      34.938  25.841 135.687  0.55 44.81           C  
ATOM   1881  O   GLY B 119      34.676  26.947 135.204  0.55 50.76           O  
ATOM   1882  N   GLY B 120      34.774  24.696 135.046  1.00 36.79           N  
ATOM   1883  CA  GLY B 120      34.000  24.504 133.842  1.00 31.18           C  
ATOM   1884  C   GLY B 120      34.203  23.064 133.433  1.00 29.94           C  
ATOM   1885  O   GLY B 120      34.813  22.297 134.181  1.00 36.27           O  
ATOM   1886  N   ALA B 121      33.728  22.688 132.253  1.00 26.04           N  
ATOM   1887  CA  ALA B 121      33.928  21.318 131.803  1.00 24.35           C  
ATOM   1888  C   ALA B 121      34.129  21.293 130.302  1.00 28.66           C  
ATOM   1889  O   ALA B 121      33.449  22.017 129.572  1.00 26.45           O  
ATOM   1890  CB  ALA B 121      32.752  20.393 132.139  1.00 24.84           C  
ATOM   1891  N   ASP B 122      35.034  20.426 129.848  1.00 23.79           N  
ATOM   1892  CA  ASP B 122      35.281  20.286 128.417  1.00 22.92           C  
ATOM   1893  C   ASP B 122      35.943  18.934 128.190  1.00 25.20           C  
ATOM   1894  O   ASP B 122      36.348  18.254 129.139  1.00 24.01           O  
ATOM   1895  CB  ASP B 122      36.161  21.434 127.906  1.00 24.66           C  
ATOM   1896  CG  ASP B 122      36.223  21.515 126.401  1.00 30.58           C  
ATOM   1897  OD1 ASP B 122      35.280  21.049 125.738  1.00 32.83           O  
ATOM   1898  OD2 ASP B 122      37.227  22.049 125.891  1.00 28.55           O1-
ATOM   1899  N   TYR B 123      36.065  18.554 126.918  1.00 24.92           N  
ATOM   1900  CA  TYR B 123      36.826  17.361 126.572  1.00 23.21           C  
ATOM   1901  C   TYR B 123      37.417  17.508 125.178  1.00 21.08           C  
ATOM   1902  O   TYR B 123      36.956  18.311 124.362  1.00 26.88           O  
ATOM   1903  CB  TYR B 123      35.965  16.093 126.660  1.00 21.57           C  
ATOM   1904  CG  TYR B 123      35.080  15.808 125.457  1.00 21.67           C  
ATOM   1905  CD1 TYR B 123      33.793  16.312 125.384  1.00 27.61           C  
ATOM   1906  CD2 TYR B 123      35.531  15.000 124.424  1.00 26.15           C  
ATOM   1907  CE1 TYR B 123      32.984  16.039 124.286  1.00 32.96           C  
ATOM   1908  CE2 TYR B 123      34.751  14.722 123.336  1.00 30.81           C  
ATOM   1909  CZ  TYR B 123      33.476  15.238 123.266  1.00 38.64           C  
ATOM   1910  OH  TYR B 123      32.726  14.930 122.152  1.00 40.78           O  
ATOM   1911  N   LYS B 124      38.440  16.708 124.909  1.00 20.52           N  
ATOM   1912  CA  LYS B 124      39.009  16.626 123.570  1.00 20.74           C  
ATOM   1913  C   LYS B 124      39.232  15.167 123.202  1.00 22.67           C  
ATOM   1914  O   LYS B 124      39.444  14.311 124.066  1.00 24.05           O  
ATOM   1915  CB  LYS B 124      40.321  17.419 123.435  1.00 23.18           C  
ATOM   1916  CG  LYS B 124      40.105  18.935 123.436  1.00 24.50           C  
ATOM   1917  CD  LYS B 124      39.416  19.350 122.130  1.00 28.73           C  
ATOM   1918  CE  LYS B 124      39.233  20.850 122.012  1.00 30.98           C  
ATOM   1919  NZ  LYS B 124      38.502  21.455 123.146  1.00 35.13           N1+
ATOM   1920  N   ARG B 125      39.182  14.895 121.902  1.00 19.51           N  
ATOM   1921  CA  ARG B 125      39.471  13.579 121.353  1.00 20.17           C  
ATOM   1922  C   ARG B 125      40.902  13.521 120.845  1.00 23.32           C  
ATOM   1923  O   ARG B 125      41.440  14.518 120.357  1.00 21.71           O  
ATOM   1924  CB  ARG B 125      38.529  13.256 120.185  1.00 23.94           C  
ATOM   1925  CG  ARG B 125      37.114  12.944 120.638  1.00 32.18           C  
ATOM   1926  CD  ARG B 125      36.174  12.761 119.452  1.00 45.25           C  
ATOM   1927  NE  ARG B 125      36.218  13.908 118.551  1.00 61.10           N  
ATOM   1928  CZ  ARG B 125      35.393  14.950 118.623  1.00 65.06           C  
ATOM   1929  NH1 ARG B 125      34.452  14.998 119.560  1.00 48.87           N1+
ATOM   1930  NH2 ARG B 125      35.512  15.947 117.757  1.00 73.28           N  
ATOM   1931  N   ILE B 126      41.503  12.336 120.955  1.00 21.44           N  
ATOM   1932  CA  ILE B 126      42.839  12.046 120.428  1.00 20.30           C  
ATOM   1933  C   ILE B 126      42.773  10.688 119.752  1.00 21.92           C  
ATOM   1934  O   ILE B 126      42.306   9.718 120.357  1.00 22.62           O  
ATOM   1935  CB  ILE B 126      43.912  12.036 121.531  1.00 19.39           C  
ATOM   1936  CG1 ILE B 126      43.981  13.427 122.172  1.00 21.73           C  
ATOM   1937  CG2 ILE B 126      45.263  11.610 120.950  1.00 20.87           C  
ATOM   1938  CD1 ILE B 126      44.288  13.418 123.634  1.00 48.67           C  
ATOM   1939  N   THR B 127      43.242  10.610 118.508  1.00 21.58           N  
ATOM   1940  CA  THR B 127      43.260   9.355 117.768  1.00 20.95           C  
ATOM   1941  C   THR B 127      44.637   8.714 117.898  1.00 19.08           C  
ATOM   1942  O   THR B 127      45.650   9.397 117.745  1.00 19.46           O  
ATOM   1943  CB  THR B 127      42.932   9.584 116.295  1.00 23.93           C  
ATOM   1944  CG2 THR B 127      43.036   8.287 115.521  1.00 28.64           C  
ATOM   1945  OG1 THR B 127      41.595  10.094 116.176  1.00 24.21           O  
ATOM   1946  N   VAL B 128      44.672   7.425 118.216  1.00 19.22           N  
ATOM   1947  CA  VAL B 128      45.938   6.700 118.350  1.00 21.41           C  
ATOM   1948  C   VAL B 128      45.963   5.584 117.313  1.00 19.63           C  
ATOM   1949  O   VAL B 128      45.023   4.783 117.235  1.00 21.05           O  
ATOM   1950  CB  VAL B 128      46.115   6.142 119.774  1.00 22.00           C  
ATOM   1951  CG1 VAL B 128      47.281   5.175 119.827  1.00 19.89           C  
ATOM   1952  CG2 VAL B 128      46.266   7.281 120.793  1.00 20.37           C  
ATOM   1953  N   LYS B 129      47.026   5.551 116.500  1.00 17.86           N  
ATOM   1954  CA  LYS B 129      47.290   4.462 115.570  1.00 16.66           C  
ATOM   1955  C   LYS B 129      48.445   3.630 116.113  1.00 16.31           C  
ATOM   1956  O   LYS B 129      49.395   4.186 116.674  1.00 18.93           O  
ATOM   1957  CB  LYS B 129      47.672   4.994 114.181  1.00 21.68           C  
ATOM   1958  CG  LYS B 129      46.642   5.917 113.562  1.00 26.77           C  
ATOM   1959  CD  LYS B 129      45.465   5.137 113.016  1.00 32.90           C  
ATOM   1960  CE  LYS B 129      44.438   6.069 112.410  1.00 42.36           C  
ATOM   1961  NZ  LYS B 129      43.087   5.460 112.490  1.00 37.51           N1+
ATOM   1962  N   VAL B 130      48.362   2.305 115.968  1.00 18.73           N  
ATOM   1963  CA  VAL B 130      49.423   1.397 116.414  1.00 17.40           C  
ATOM   1964  C   VAL B 130      49.983   0.618 115.222  1.00 18.25           C  
ATOM   1965  O   VAL B 130      49.261  -0.133 114.554  1.00 20.68           O  
ATOM   1966  CB  VAL B 130      48.928   0.445 117.513  1.00 20.84           C  
ATOM   1967  CG1 VAL B 130      50.050  -0.523 117.914  1.00 22.30           C  
ATOM   1968  CG2 VAL B 130      48.458   1.236 118.719  1.00 18.28           C  
ATOM   1969  N   ASN B 131      51.287   0.783 114.971  1.00 18.35           N  
ATOM   1970  CA  ASN B 131      52.017  -0.062 114.030  1.00 21.04           C  
ATOM   1971  C   ASN B 131      52.490  -1.314 114.761  1.00 22.27           C  
ATOM   1972  O   ASN B 131      52.905  -1.237 115.918  1.00 23.18           O  
ATOM   1973  CB  ASN B 131      53.225   0.689 113.463  1.00 20.30           C  
ATOM   1974  CG  ASN B 131      52.829   1.848 112.566  1.00 19.88           C  
ATOM   1975  ND2 ASN B 131      53.578   2.947 112.651  1.00 21.36           N  
ATOM   1976  OD1 ASN B 131      51.864   1.762 111.813  1.00 20.07           O  
ATOM   1977  N   ALA B 132      52.435  -2.462 114.090  1.00 19.01           N  
ATOM   1978  CA  ALA B 132      52.850  -3.702 114.745  1.00 18.86           C  
ATOM   1979  C   ALA B 132      53.374  -4.692 113.721  1.00 21.18           C  
ATOM   1980  O   ALA B 132      52.870  -4.745 112.589  1.00 20.59           O  
ATOM   1981  CB  ALA B 132      51.685  -4.326 115.525  1.00 26.14           C  
ATOM   1982  N   PRO B 133      54.365  -5.499 114.087  1.00 22.42           N  
ATOM   1983  CA  PRO B 133      54.909  -6.491 113.154  1.00 25.13           C  
ATOM   1984  C   PRO B 133      53.948  -7.649 112.948  1.00 20.87           C  
ATOM   1985  O   PRO B 133      52.975  -7.851 113.686  1.00 21.28           O  
ATOM   1986  CB  PRO B 133      56.204  -6.962 113.834  1.00 29.05           C  
ATOM   1987  CG  PRO B 133      56.516  -5.912 114.864  1.00 31.08           C  
ATOM   1988  CD  PRO B 133      55.171  -5.395 115.318  1.00 24.58           C  
ATOM   1989  N   TYR B 134      54.246  -8.417 111.900  1.00 20.25           N  
ATOM   1990  CA  TYR B 134      53.416  -9.549 111.513  1.00 22.66           C  
ATOM   1991  C   TYR B 134      53.095 -10.472 112.690  1.00 23.26           C  
ATOM   1992  O   TYR B 134      51.941 -10.871 112.875  1.00 25.94           O  
ATOM   1993  CB  TYR B 134      54.111 -10.322 110.393  1.00 21.17           C  
ATOM   1994  CG  TYR B 134      53.328 -11.513 109.921  1.00 22.61           C  
ATOM   1995  CD1 TYR B 134      52.193 -11.355 109.130  1.00 24.92           C  
ATOM   1996  CD2 TYR B 134      53.710 -12.800 110.269  1.00 28.10           C  
ATOM   1997  CE1 TYR B 134      51.479 -12.443 108.700  1.00 25.56           C  
ATOM   1998  CE2 TYR B 134      52.992 -13.899 109.840  1.00 34.54           C  
ATOM   1999  CZ  TYR B 134      51.874 -13.714 109.057  1.00 32.24           C  
ATOM   2000  OH  TYR B 134      51.151 -14.804 108.634  1.00 37.58           O  
ATOM   2001  N   ALA B 135      54.099 -10.819 113.502  1.00 21.76           N  
ATOM   2002  CA  ALA B 135      53.876 -11.793 114.572  1.00 26.90           C  
ATOM   2003  C   ALA B 135      52.792 -11.318 115.532  1.00 29.25           C  
ATOM   2004  O   ALA B 135      51.885 -12.083 115.883  1.00 28.08           O  
ATOM   2005  CB  ALA B 135      55.178 -12.065 115.330  1.00 28.98           C  
ATOM   2006  N   ALA B 136      52.853 -10.048 115.940  1.00 24.93           N  
ATOM   2007  CA  ALA B 136      51.831  -9.501 116.832  1.00 23.62           C  
ATOM   2008  C   ALA B 136      50.469  -9.439 116.150  1.00 31.28           C  
ATOM   2009  O   ALA B 136      49.451  -9.810 116.746  1.00 28.13           O  
ATOM   2010  CB  ALA B 136      52.240  -8.107 117.303  1.00 27.39           C  
ATOM   2011  N   ALA B 137      50.433  -8.967 114.900  1.00 25.53           N  
ATOM   2012  CA  ALA B 137      49.172  -8.882 114.177  1.00 26.45           C  
ATOM   2013  C   ALA B 137      48.547 -10.255 113.988  1.00 26.75           C  
ATOM   2014  O   ALA B 137      47.319 -10.404 114.060  1.00 28.40           O  
ATOM   2015  CB  ALA B 137      49.404  -8.209 112.827  1.00 23.75           C  
ATOM   2016  N   LEU B 138      49.383 -11.269 113.749  1.00 26.27           N  
ATOM   2017  CA  LEU B 138      48.899 -12.625 113.504  1.00 31.64           C  
ATOM   2018  C   LEU B 138      48.240 -13.217 114.739  1.00 33.52           C  
ATOM   2019  O   LEU B 138      47.206 -13.888 114.638  1.00 42.04           O  
ATOM   2020  CB  LEU B 138      50.059 -13.512 113.046  1.00 33.79           C  
ATOM   2021  CG  LEU B 138      49.728 -14.977 112.773  1.00 44.35           C  
ATOM   2022  CD1 LEU B 138      48.792 -15.077 111.578  1.00 44.71           C  
ATOM   2023  CD2 LEU B 138      51.009 -15.765 112.527  1.00 38.77           C  
ATOM   2024  N   GLU B 139      48.833 -13.006 115.912  1.00 28.90           N  
ATOM   2025  CA  GLU B 139      48.203 -13.504 117.129  1.00 39.41           C  
ATOM   2026  C   GLU B 139      46.840 -12.863 117.305  1.00 42.15           C  
ATOM   2027  O   GLU B 139      45.862 -13.541 117.632  1.00 47.28           O  
ATOM   2028  CB  GLU B 139      49.085 -13.223 118.341  1.00 45.76           C  
ATOM   2029  CG  GLU B 139      48.602 -13.893 119.618  1.00 61.02           C  
ATOM   2030  CD  GLU B 139      48.608 -15.418 119.520  1.00 77.63           C  
ATOM   2031  OE1 GLU B 139      49.342 -15.971 118.670  1.00 83.39           O  
ATOM   2032  OE2 GLU B 139      47.877 -16.072 120.297  1.00 83.32           O1-
ATOM   2033  N   HIS B 140      46.750 -11.564 117.044  1.00 35.78           N  
ATOM   2034  CA  HIS B 140      45.454 -10.903 116.957  1.00 49.01           C  
ATOM   2035  C   HIS B 140      44.801 -11.174 115.596  1.00 58.07           C  
ATOM   2036  O   HIS B 140      44.579 -10.280 114.784  1.00 63.12           O  
ATOM   2037  CB  HIS B 140      45.616  -9.416 117.231  1.00 49.50           C  
ATOM   2038  CG  HIS B 140      44.317  -8.676 117.242  1.00 60.29           C  
ATOM   2039  CD2 HIS B 140      43.585  -8.186 118.270  1.00 64.37           C  
ATOM   2040  ND1 HIS B 140      43.580  -8.444 116.100  1.00 69.29           N  
ATOM   2041  CE1 HIS B 140      42.468  -7.807 116.413  1.00 70.10           C  
ATOM   2042  NE2 HIS B 140      42.444  -7.645 117.740  1.00 69.52           N  
ATOM   2043  N   HIS B 141      44.497 -12.450 115.349  1.00 64.60           N  
ATOM   2044  CA  HIS B 141      43.891 -12.876 114.084  1.00 55.48           C  
ATOM   2045  C   HIS B 141      43.482 -14.354 114.101  1.00 55.66           C  
ATOM   2046  O   HIS B 141      44.176 -15.168 114.730  1.00 63.00           O  
ATOM   2047  CB  HIS B 141      44.831 -12.596 112.897  1.00 46.76           C  
ATOM   2048  CG  HIS B 141      44.126 -12.484 111.575  1.00 50.00           C  
ATOM   2049  CD2 HIS B 141      43.451 -11.457 111.007  1.00 38.41           C  
ATOM   2050  ND1 HIS B 141      44.031 -13.538 110.691  1.00 50.82           N  
ATOM   2051  CE1 HIS B 141      43.336 -13.170 109.632  1.00 42.99           C  
ATOM   2052  NE2 HIS B 141      42.969 -11.898 109.800  1.00 42.25           N  
ATOM   2053  OXT HIS B 141      42.471 -14.736 113.492  1.00 55.66           O1-
TER   
CONECT    1    2    3   17
CONECT    2    1
CONECT    3    1    5   29
CONECT    4   13   28
CONECT    5    3    7   30
CONECT    6   14   15
CONECT    7    5    9   16
CONECT    8   18
CONECT    9    7   11   31
CONECT   10   23   24
CONECT   11    9   13   32
CONECT   12   25   44
CONECT   13    4   11   14
CONECT   14    6   13   16
CONECT   15    6   33   34   35
CONECT   16    7   14   36
CONECT   17    1   18   37   38
CONECT   18    8   17   19
CONECT   19   18   20   39
CONECT   20   19   21   40
CONECT   21   20   22   27
CONECT   22   21   23   41
CONECT   23   10   22   25
CONECT   24   10   42   43   45
CONECT   25   12   23   26
CONECT   26   25   27   46
CONECT   27   21   26   47
CONECT   28    4
CONECT   29    3
CONECT   30    5
CONECT   31    9
CONECT   32   11
CONECT   33   15
CONECT   34   15
CONECT   35   15
CONECT   36   16
CONECT   37   17
CONECT   38   17
CONECT   39   19
CONECT   40   20
CONECT   41   22
CONECT   42   24
CONECT   43   24
CONECT   44   12
CONECT   45   24
CONECT   46   26
CONECT   47   27
END
