# Supplementary material for: Molecular Mechanism of Food-Derived Polyphenols on PD-L1 Dimerization: A Molecular Dynamics Simulation Study
Source: Int J Mol Sci. 2021 Oct 10;22(20):10924. doi: 10.3390/ijms222010924 (PMC8535905; doi:10.3390/ijms222010924)
Supplement: Supplementary file 1 [file ijms-22-10924-s001.zip › Dimer.pdb]

HEADER    DUMMY FOR WHATIF                        26-APR-56   GERT
COMPND    DUMMY
SOURCE    G. VRIENDS IMAGINATION
AUTHOR    G. VRIEND
CRYST1 1000.000 1000.000 1000.000  90.00  90.00  90.00 P 1
REMARK  0 Completed and regularized with the WHAT IF options CORALL and REFI
ATOM      1  N   ALA A  18      28.935  10.069 145.965  1.00 50.61           N
ATOM      2  CA  ALA A  18      29.473   9.949 144.613  1.00 50.87           C
ATOM      3  C   ALA A  18      28.442  10.372 143.564  1.00 45.10           C
ATOM      4  O   ALA A  18      27.341   9.827 143.503  1.00 41.77           O
ATOM      5  CB  ALA A  18      29.938   8.525 144.356  1.00 50.30           C
ATOM      6  N   PHE A  19      28.814  11.338 142.728  1.00 39.64           N
ATOM      7  CA  PHE A  19      27.891  11.857 141.726  1.00 34.07           C
ATOM      8  C   PHE A  19      27.673  10.831 140.624  1.00 32.20           C
ATOM      9  O   PHE A  19      28.638  10.335 140.033  1.00 35.53           O
ATOM     10  CB  PHE A  19      28.444  13.156 141.147  1.00 31.04           C
ATOM     11  CG  PHE A  19      27.536  13.808 140.153  1.00 26.21           C
ATOM     12  CD1 PHE A  19      26.449  14.549 140.574  1.00 28.52           C
ATOM     13  CD2 PHE A  19      27.777  13.689 138.798  1.00 24.93           C
ATOM     14  CE1 PHE A  19      25.604  15.157 139.655  1.00 28.17           C
ATOM     15  CE2 PHE A  19      26.940  14.293 137.879  1.00 27.62           C
ATOM     16  CZ  PHE A  19      25.852  15.035 138.312  1.00 26.77           C
ATOM     17  N   THR A  20      26.404  10.531 140.321  1.00 25.83           N
ATOM     18  CA  THR A  20      26.068   9.501 139.352  1.00 23.12           C
ATOM     19  C   THR A  20      24.960  10.007 138.438  1.00 30.49           C
ATOM     20  O   THR A  20      23.942  10.517 138.922  1.00 31.31           O
ATOM     21  CB  THR A  20      25.605   8.215 140.059  1.00 31.30           C
ATOM     22  OG1 THR A  20      26.659   7.729 140.899  1.00 42.02           O
ATOM     23  CG2 THR A  20      25.256   7.136 139.049  1.00 34.62           C
ATOM     24  N   VAL A  21      25.152   9.851 137.122  1.00 25.89           N
ATOM     25  CA  VAL A  21      24.086  10.033 136.140  1.00 24.33           C
ATOM     26  C   VAL A  21      23.458   8.674 135.851  1.00 26.84           C
ATOM     27  O   VAL A  21      24.162   7.673 135.732  1.00 26.91           O
ATOM     28  CB  VAL A  21      24.632  10.686 134.858  1.00 20.68           C
ATOM     29  CG1 VAL A  21      23.547  10.747 133.772  1.00 22.66           C
ATOM     30  CG2 VAL A  21      25.194  12.074 135.187  1.00 23.65           C
ATOM     31  N   THR A  22      22.131   8.622 135.763  1.00 25.41           N
ATOM     32  CA  THR A  22      21.436   7.374 135.465  1.00 27.24           C
ATOM     33  C   THR A  22      20.518   7.578 134.273  1.00 24.85           C
ATOM     34  O   THR A  22      20.021   8.681 134.031  1.00 28.15           O
ATOM     35  CB  THR A  22      20.635   6.854 136.673  1.00 31.81           C
ATOM     36  OG1 THR A  22      19.620   7.795 137.022  1.00 36.02           O
ATOM     37  CG2 THR A  22      21.537   6.665 137.872  1.00 29.40           C
ATOM     38  N   VAL A  23      20.321   6.511 133.508  1.00 27.36           N
ATOM     39  CA  VAL A  23      19.371   6.515 132.407  1.00 26.62           C
ATOM     40  C   VAL A  23      18.294   5.484 132.726  1.00 30.21           C
ATOM     41  O   VAL A  23      18.605   4.309 132.936  1.00 33.16           O
ATOM     42  CB  VAL A  23      20.033   6.223 131.050  1.00 29.06           C
ATOM     43  CG1 VAL A  23      20.827   7.430 130.618  1.00 35.30           C
ATOM     44  CG2 VAL A  23      20.964   5.015 131.121  1.00 35.78           C
ATOM     45  N   PRO A  24      17.024   5.881 132.810  1.00 30.68           N
ATOM     46  CA  PRO A  24      15.967   4.872 132.983  1.00 29.94           C
ATOM     47  C   PRO A  24      15.893   3.912 131.811  1.00 31.61           C
ATOM     48  O   PRO A  24      15.600   2.726 131.996  1.00 37.40           O
ATOM     49  CB  PRO A  24      14.692   5.718 133.116  1.00 38.90           C
ATOM     50  CG  PRO A  24      15.018   7.019 132.458  1.00 40.76           C
ATOM     51  CD  PRO A  24      16.488   7.249 132.715  1.00 36.77           C
ATOM     52  N   LYS A  25      16.165   4.399 130.605  1.00 26.04           N
ATOM     53  CA  LYS A  25      16.171   3.583 129.398  1.00 24.74           C
ATOM     54  C   LYS A  25      17.482   3.840 128.678  1.00 24.32           C
ATOM     55  O   LYS A  25      17.831   4.997 128.418  1.00 29.17           O
ATOM     56  CB  LYS A  25      15.008   3.927 128.450  1.00 30.56           C
ATOM     57  CG  LYS A  25      13.753   3.102 128.635  1.00 38.44           C
ATOM     58  CD  LYS A  25      12.540   3.772 127.982  1.00 41.42           C
ATOM     59  CE  LYS A  25      12.728   4.070 126.496  1.00 40.25           C
ATOM     60  NZ  LYS A  25      12.514   2.923 125.561  1.00 29.52           N
ATOM     61  N   ASP A  26      18.205   2.779 128.346  1.00 23.34           N
ATOM     62  CA  ASP A  26      19.403   2.954 127.540  1.00 28.28           C
ATOM     63  C   ASP A  26      19.176   2.570 126.089  1.00 23.84           C
ATOM     64  O   ASP A  26      20.132   2.538 125.308  1.00 26.75           O
ATOM     65  CB  ASP A  26      20.580   2.173 128.133  1.00 33.30           C
ATOM     66  CG  ASP A  26      20.363   0.672 128.149  1.00 42.19           C
ATOM     67  OD1 ASP A  26      19.323   0.181 127.673  1.00 43.17           O
ATOM     68  OD2 ASP A  26      21.261  -0.032 128.649  1.00 50.95           O
ATOM     69  N   LEU A  27      17.933   2.275 125.716  1.00 21.84           N
ATOM     70  CA  LEU A  27      17.583   1.943 124.344  1.00 22.35           C
ATOM     71  C   LEU A  27      16.254   2.594 124.020  1.00 23.14           C
ATOM     72  O   LEU A  27      15.288   2.422 124.770  1.00 23.41           O
ATOM     73  CB  LEU A  27      17.465   0.431 124.145  1.00 24.08           C
ATOM     74  CG  LEU A  27      17.016   0.013 122.747  1.00 24.63           C
ATOM     75  CD1 LEU A  27      18.089   0.317 121.695  1.00 23.03           C
ATOM     76  CD2 LEU A  27      16.633  -1.457 122.764  1.00 27.62           C
ATOM     77  N   TYR A  28      16.203   3.331 122.913  1.00 20.76           N
ATOM     78  CA  TYR A  28      14.944   3.828 122.372  1.00 20.77           C
ATOM     79  C   TYR A  28      14.779   3.327 120.948  1.00 21.89           C
ATOM     80  O   TYR A  28      15.747   3.287 120.175  1.00 22.81           O
ATOM     81  CB  TYR A  28      14.880   5.362 122.389  1.00 21.24           C
ATOM     82  CG  TYR A  28      14.833   5.982 123.766  1.00 20.82           C
ATOM     83  CD1 TYR A  28      15.952   5.971 124.604  1.00 21.23           C
ATOM     84  CD2 TYR A  28      13.687   6.594 124.229  1.00 21.50           C
ATOM     85  CE1 TYR A  28      15.909   6.534 125.877  1.00 21.35           C
ATOM     86  CE2 TYR A  28      13.643   7.170 125.498  1.00 22.59           C
ATOM     87  CZ  TYR A  28      14.753   7.131 126.316  1.00 24.90           C
ATOM     88  OH  TYR A  28      14.708   7.700 127.578  1.00 25.14           O
ATOM     89  N   VAL A  29      13.554   2.939 120.607  1.00 19.12           N
ATOM     90  CA  VAL A  29      13.210   2.521 119.253  1.00 20.25           C
ATOM     91  C   VAL A  29      12.104   3.459 118.802  1.00 24.74           C
ATOM     92  O   VAL A  29      10.996   3.444 119.358  1.00 23.97           O
ATOM     93  CB  VAL A  29      12.772   1.052 119.183  1.00 21.75           C
ATOM     94  CG1 VAL A  29      12.358   0.689 117.751  1.00 24.48           C
ATOM     95  CG2 VAL A  29      13.874   0.138 119.689  1.00 22.84           C
ATOM     96  N   VAL A  30      12.415   4.320 117.839  1.00 18.82           N
ATOM     97  CA  VAL A  30      11.494   5.385 117.462  1.00 19.34           C
ATOM     98  C   VAL A  30      11.197   5.302 115.973  1.00 26.40           C
ATOM     99  O   VAL A  30      11.994   4.788 115.179  1.00 21.97           O
ATOM    100  CB  VAL A  30      12.048   6.766 117.845  1.00 33.25           C
ATOM    101  CG1 VAL A  30      12.384   6.783 119.330  1.00 33.01           C
ATOM    102  CG2 VAL A  30      13.286   7.069 117.046  1.00 27.98           C
ATOM    103  N   GLU A  31      10.017   5.798 115.608  1.00 21.43           N
ATOM    104  CA  GLU A  31       9.583   5.825 114.219  1.00 18.40           C
ATOM    105  C   GLU A  31      10.059   7.094 113.522  1.00 20.82           C
ATOM    106  O   GLU A  31       9.957   8.198 114.063  1.00 23.42           O
ATOM    107  CB  GLU A  31       8.061   5.728 114.148  1.00 18.94           C
ATOM    108  CG  GLU A  31       7.509   4.515 114.882  1.00 22.48           C
ATOM    109  CD  GLU A  31       8.128   3.212 114.415  1.00 23.73           C
ATOM    110  OE1 GLU A  31       8.176   2.986 113.196  1.00 26.42           O
ATOM    111  OE2 GLU A  31       8.571   2.415 115.263  1.00 25.80           O
ATOM    112  N   TYR A  32      10.555   6.931 112.297  1.00 20.68           N
ATOM    113  CA  TYR A  32      10.893   8.077 111.464  1.00 21.42           C
ATOM    114  C   TYR A  32       9.734   9.075 111.432  1.00 27.79           C
ATOM    115  O   TYR A  32       8.567   8.687 111.307  1.00 24.21           O
ATOM    116  CB  TYR A  32      11.232   7.571 110.057  1.00 22.74           C
ATOM    117  CG  TYR A  32      11.487   8.635 109.021  1.00 24.91           C
ATOM    118  CD1 TYR A  32      12.765   9.165 108.838  1.00 28.79           C
ATOM    119  CD2 TYR A  32      10.457   9.093 108.215  1.00 24.53           C
ATOM    120  CE1 TYR A  32      12.999  10.130 107.885  1.00 28.56           C
ATOM    121  CE2 TYR A  32      10.681  10.054 107.264  1.00 28.07           C
ATOM    122  CZ  TYR A  32      11.952  10.572 107.101  1.00 32.08           C
ATOM    123  OH  TYR A  32      12.178  11.535 106.145  1.00 33.37           O
ATOM    124  N   GLY A  33      10.055  10.364 111.594  1.00 21.42           N
ATOM    125  CA  GLY A  33       9.065  11.421 111.559  1.00 22.81           C
ATOM    126  C   GLY A  33       8.402  11.729 112.889  1.00 24.15           C
ATOM    127  O   GLY A  33       7.637  12.702 112.972  1.00 28.31           O
ATOM    128  N   SER A  34       8.669  10.939 113.928  1.00 23.94           N
ATOM    129  CA  SER A  34       8.078  11.157 115.236  1.00 27.70           C
ATOM    130  C   SER A  34       8.945  12.107 116.053  1.00 27.53           C
ATOM    131  O   SER A  34       9.990  12.584 115.606  1.00 26.44           O
ATOM    132  CB  SER A  34       7.900   9.831 115.971  1.00 28.34           C
ATOM    133  OG  SER A  34       9.168   9.342 116.399  1.00 36.95           O
ATOM    134  N   ASN A  35       8.514  12.373 117.281  1.00 24.09           N
ATOM    135  CA  ASN A  35       9.305  13.129 118.239  1.00 27.58           C
ATOM    136  C   ASN A  35       9.787  12.167 119.307  1.00 31.97           C
ATOM    137  O   ASN A  35       9.070  11.234 119.674  1.00 28.95           O
ATOM    138  CB  ASN A  35       8.504  14.254 118.898  1.00 30.90           C
ATOM    139  CG  ASN A  35       7.955  15.244 117.891  1.00 25.85           C
ATOM    140  OD1 ASN A  35       8.486  15.387 116.784  1.00 27.36           O
ATOM    141  ND2 ASN A  35       6.895  15.943 118.271  1.00 38.15           N
ATOM    142  N   MET A  36      11.003  12.396 119.799  1.00 25.46           N
ATOM    143  CA  MET A  36      11.595  11.513 120.790  1.00 24.67           C
ATOM    144  C   MET A  36      12.170  12.349 121.925  1.00 27.19           C
ATOM    145  O   MET A  36      12.774  13.400 121.686  1.00 30.52           O
ATOM    146  CB  MET A  36      12.671  10.620 120.150  1.00 25.71           C
ATOM    147  CG  MET A  36      14.017  11.271 119.958  1.00 39.14           C
ATOM    148  SD  MET A  36      15.253  10.047 119.466  1.00 39.13           S
ATOM    149  CE  MET A  36      14.885   8.722 120.573  1.00 28.53           C
ATOM    150  N   THR A  37      11.938  11.913 123.155  1.00 24.42           N
ATOM    151  CA  THR A  37      12.549  12.536 124.323  1.00 22.32           C
ATOM    152  C   THR A  37      13.372  11.477 125.028  1.00 25.47           C
ATOM    153  O   THR A  37      12.828  10.451 125.454  1.00 26.66           O
ATOM    154  CB  THR A  37      11.505  13.125 125.270  1.00 25.55           C
ATOM    155  OG1 THR A  37      10.727  14.105 124.563  1.00 29.59           O
ATOM    156  CG2 THR A  37      12.199  13.773 126.476  1.00 24.77           C
ATOM    157  N   ILE A  38      14.683  11.716 125.137  1.00 21.58           N
ATOM    158  CA  ILE A  38      15.576  10.793 125.818  1.00 21.03           C
ATOM    159  C   ILE A  38      16.072  11.471 127.087  1.00 20.35           C
ATOM    160  O   ILE A  38      16.246  12.690 127.150  1.00 26.35           O
ATOM    161  CB  ILE A  38      16.739  10.328 124.926  1.00 25.83           C
ATOM    162  CG1 ILE A  38      17.678  11.473 124.536  1.00 32.57           C
ATOM    163  CG2 ILE A  38      16.188   9.725 123.637  1.00 26.63           C
ATOM    164  CD1 ILE A  38      18.801  11.002 123.612  1.00 32.51           C
ATOM    165  N   GLU A  39      16.270  10.668 128.116  1.00 28.83           N
ATOM    166  CA  GLU A  39      16.431  11.233 129.442  1.00 29.07           C
ATOM    167  C   GLU A  39      17.647  10.689 130.164  1.00 24.77           C
ATOM    168  O   GLU A  39      17.936   9.494 130.090  1.00 24.35           O
ATOM    169  CB  GLU A  39      15.204  10.917 130.282  1.00 22.95           C
ATOM    170  CG  GLU A  39      13.936  11.435 129.652  1.00 34.76           C
ATOM    171  CD  GLU A  39      12.758  11.161 130.548  1.00 38.74           C
ATOM    172  OE1 GLU A  39      12.553   9.978 130.890  1.00 44.10           O
ATOM    173  OE2 GLU A  39      12.069  12.133 130.916  1.00 36.73           O
ATOM    174  N   CYS A  40      18.380  11.601 130.811  0.84 32.29           N
ATOM    175  CA  CYS A  40      19.392  11.299 131.825  0.84 28.29           C
ATOM    176  C   CYS A  40      18.940  11.953 133.125  0.84 22.67           C
ATOM    177  O   CYS A  40      18.443  13.082 133.115  0.84 28.93           O
ATOM    178  CB  CYS A  40      20.796  11.787 131.428  0.84 19.67           C
ATOM    179  SG  CYS A  40      21.473  10.706 130.127  0.84 28.03           S
ATOM    180  N   LYS A  41      19.077  11.240 134.237  1.00 23.09           N
ATOM    181  CA  LYS A  41      18.748  11.806 135.531  1.00 22.50           C
ATOM    182  C   LYS A  41      20.037  12.074 136.286  1.00 26.45           C
ATOM    183  O   LYS A  41      21.017  11.343 136.122  1.00 25.48           O
ATOM    184  CB  LYS A  41      17.863  10.858 136.330  1.00 29.52           C
ATOM    185  CG  LYS A  41      16.667  10.363 135.561  1.00 40.19           C
ATOM    186  CD  LYS A  41      15.434  11.152 135.916  1.00 52.38           C
ATOM    187  CE  LYS A  41      14.309  10.845 134.944  1.00 51.72           C
ATOM    188  NZ  LYS A  41      13.543   9.668 135.453  1.00 55.79           N
ATOM    189  N   PHE A  42      20.038  13.135 137.086  1.00 24.22           N
ATOM    190  CA  PHE A  42      21.162  13.441 137.963  1.00 23.65           C
ATOM    191  C   PHE A  42      20.605  13.952 139.282  1.00 26.50           C
ATOM    192  O   PHE A  42      19.497  14.502 139.320  1.00 25.96           O
ATOM    193  CB  PHE A  42      22.103  14.484 137.334  1.00 25.64           C
ATOM    194  CG  PHE A  42      21.448  15.810 137.061  1.00 26.82           C
ATOM    195  CD1 PHE A  42      20.647  15.981 135.942  1.00 28.04           C
ATOM    196  CD2 PHE A  42      21.630  16.883 137.926  1.00 26.63           C
ATOM    197  CE1 PHE A  42      20.030  17.197 135.687  1.00 29.51           C
ATOM    198  CE2 PHE A  42      21.028  18.112 137.672  1.00 24.04           C
ATOM    199  CZ  PHE A  42      20.220  18.266 136.548  1.00 29.69           C
ATOM    200  N   PRO A  43      21.344  13.782 140.381  1.00 29.82           N
ATOM    201  CA  PRO A  43      20.786  14.091 141.704  1.00 30.65           C
ATOM    202  C   PRO A  43      20.747  15.590 141.973  1.00 25.36           C
ATOM    203  O   PRO A  43      21.746  16.296 141.821  1.00 28.38           O
ATOM    204  CB  PRO A  43      21.738  13.370 142.666  1.00 30.22           C
ATOM    205  CG  PRO A  43      23.025  13.302 141.923  1.00 30.64           C
ATOM    206  CD  PRO A  43      22.662  13.132 140.475  1.00 27.18           C
ATOM    207  N   VAL A  44      19.573  16.071 142.366  1.00 29.98           N
ATOM    208  CA  VAL A  44      19.370  17.450 142.790  1.00 35.43           C
ATOM    209  C   VAL A  44      18.770  17.400 144.186  1.00 46.29           C
ATOM    210  O   VAL A  44      17.665  16.876 144.368  1.00 60.40           O
ATOM    211  CB  VAL A  44      18.442  18.229 141.845  1.00 32.56           C
ATOM    212  CG1 VAL A  44      18.154  19.609 142.412  1.00 36.96           C
ATOM    213  CG2 VAL A  44      19.041  18.342 140.467  1.00 30.05           C
ATOM    214  N   GLU A  45      19.487  17.940 145.164  1.00 47.29           N
ATOM    215  CA  GLU A  45      19.030  17.910 146.551  1.00 52.04           C
ATOM    216  C   GLU A  45      18.137  19.122 146.793  1.00 53.02           C
ATOM    217  O   GLU A  45      18.600  20.197 147.177  1.00 56.89           O
ATOM    218  CB  GLU A  45      20.179  17.758 147.536  1.00  0.01           C
ATOM    219  CG  GLU A  45      19.665  17.407 148.933  1.00  0.01           C
ATOM    220  CD  GLU A  45      20.742  17.092 149.968  1.00  0.01           C
ATOM    221  OE1 GLU A  45      21.934  17.196 149.586  1.00  0.01           O
ATOM    222  OE2 GLU A  45      20.288  16.757 151.091  1.00  0.01           O
ATOM    223  N   LYS A  46      16.841  18.945 146.520  1.00 55.61           N
ATOM    224  CA  LYS A  46      15.774  19.886 146.858  1.00 55.86           C
ATOM    225  C   LYS A  46      15.798  21.180 146.046  1.00 51.61           C
ATOM    226  O   LYS A  46      14.738  21.709 145.696  1.00 41.21           O
ATOM    227  CB  LYS A  46      15.812  20.184 148.358  1.00  0.01           C
ATOM    228  CG  LYS A  46      14.519  20.851 148.841  1.00  0.01           C
ATOM    229  CD  LYS A  46      14.521  21.042 150.360  1.00  0.01           C
ATOM    230  CE  LYS A  46      13.236  21.711 150.826  1.00  0.01           C
ATOM    231  NZ  LYS A  46      13.280  21.876 152.299  1.00  0.01           N
ATOM    232  N   GLN A  47      16.981  21.706 145.732  1.00 45.96           N
ATOM    233  CA  GLN A  47      17.072  23.008 145.084  1.00 35.13           C
ATOM    234  C   GLN A  47      18.197  23.021 144.058  1.00 31.74           C
ATOM    235  O   GLN A  47      19.351  22.746 144.394  1.00 35.99           O
ATOM    236  CB  GLN A  47      17.295  24.093 146.127  1.00 36.19           C
ATOM    237  CG  GLN A  47      17.269  25.495 145.579  1.00 33.94           C
ATOM    238  CD  GLN A  47      17.206  26.514 146.689  1.00 32.06           C
ATOM    239  OE1 GLN A  47      16.207  26.608 147.394  1.00 35.91           O
ATOM    240  NE2 GLN A  47      18.275  27.278 146.859  1.00 36.62           N
ATOM    241  N   LEU A  48      17.864  23.374 142.821  1.00 26.98           N
ATOM    242  CA  LEU A  48      18.842  23.350 141.743  1.00 28.55           C
ATOM    243  C   LEU A  48      19.704  24.607 141.778  1.00 30.32           C
ATOM    244  O   LEU A  48      19.186  25.729 141.787  1.00 36.71           O
ATOM    245  CB  LEU A  48      18.133  23.235 140.398  1.00 29.36           C
ATOM    246  CG  LEU A  48      19.054  23.240 139.186  1.00 30.72           C
ATOM    247  CD1 LEU A  48      19.907  21.984 139.187  1.00 31.57           C
ATOM    248  CD2 LEU A  48      18.207  23.330 137.926  1.00 31.89           C
ATOM    249  N   ASP A  49      21.019  24.419 141.794  1.00 31.38           N
ATOM    250  CA  ASP A  49      21.958  25.536 141.712  1.00 32.27           C
ATOM    251  C   ASP A  49      22.315  25.720 140.244  1.00 32.44           C
ATOM    252  O   ASP A  49      23.181  25.023 139.712  1.00 31.90           O
ATOM    253  CB  ASP A  49      23.189  25.269 142.566  1.00 42.89           C
ATOM    254  CG  ASP A  49      24.241  26.355 142.434  1.00 52.12           C
ATOM    255  OD1 ASP A  49      23.925  27.442 141.897  1.00 52.24           O
ATOM    256  OD2 ASP A  49      25.379  26.119 142.889  1.00 54.11           O
ATOM    257  N   LEU A  50      21.648  26.667 139.585  1.00 37.64           N
ATOM    258  CA  LEU A  50      21.772  26.774 138.138  1.00 34.25           C
ATOM    259  C   LEU A  50      23.183  27.161 137.724  1.00 35.67           C
ATOM    260  O   LEU A  50      23.640  26.769 136.645  1.00 39.50           O
ATOM    261  CB  LEU A  50      20.762  27.789 137.616  1.00 39.13           C
ATOM    262  CG  LEU A  50      20.196  27.573 136.220  1.00 41.16           C
ATOM    263  CD1 LEU A  50      19.790  26.131 136.036  1.00 38.02           C
ATOM    264  CD2 LEU A  50      19.007  28.499 136.015  1.00 45.01           C
ATOM    265  N   ALA A  51      23.893  27.906 138.575  1.00 36.21           N
ATOM    266  CA  ALA A  51      25.226  28.380 138.224  1.00 37.59           C
ATOM    267  C   ALA A  51      26.234  27.248 138.135  1.00 40.67           C
ATOM    268  O   ALA A  51      27.231  27.380 137.416  1.00 49.64           O
ATOM    269  CB  ALA A  51      25.701  29.421 139.237  1.00 47.18           C
ATOM    270  N   ALA A  52      25.986  26.137 138.824  1.00 34.74           N
ATOM    271  CA  ALA A  52      26.932  25.030 138.872  1.00 34.63           C
ATOM    272  C   ALA A  52      26.721  23.999 137.775  1.00 34.82           C
ATOM    273  O   ALA A  52      27.594  23.152 137.569  1.00 40.95           O
ATOM    274  CB  ALA A  52      26.857  24.329 140.233  1.00 36.01           C
ATOM    275  N   LEU A  53      25.604  24.044 137.061  1.00 29.00           N
ATOM    276  CA  LEU A  53      25.202  22.928 136.220  1.00 27.30           C
ATOM    277  C   LEU A  53      25.670  23.117 134.781  1.00 25.22           C
ATOM    278  O   LEU A  53      25.464  24.177 134.181  1.00 24.78           O
ATOM    279  CB  LEU A  53      23.680  22.753 136.278  1.00 29.01           C
ATOM    280  CG  LEU A  53      23.032  21.824 135.263  1.00 23.01           C
ATOM    281  CD1 LEU A  53      23.331  20.413 135.704  1.00 24.77           C
ATOM    282  CD2 LEU A  53      21.524  22.028 135.251  1.00 27.45           C
ATOM    283  N   ILE A  54      26.310  22.088 134.238  1.00 24.69           N
ATOM    284  CA  ILE A  54      26.541  21.979 132.805  1.00 22.87           C
ATOM    285  C   ILE A  54      25.889  20.697 132.325  1.00 22.12           C
ATOM    286  O   ILE A  54      26.123  19.630 132.901  1.00 24.87           O
ATOM    287  CB  ILE A  54      28.037  21.974 132.451  1.00 24.49           C
ATOM    288  CG1 ILE A  54      28.705  23.257 132.941  1.00 26.49           C
ATOM    289  CG2 ILE A  54      28.196  21.813 130.939  1.00 25.94           C
ATOM    290  CD1 ILE A  54      30.230  23.254 132.850  1.00 30.86           C
ATOM    291  N   VAL A  55      25.072  20.806 131.279  1.00 21.77           N
ATOM    292  CA  VAL A  55      24.472  19.659 130.611  1.00 20.70           C
ATOM    293  C   VAL A  55      24.932  19.674 129.164  1.00 22.62           C
ATOM    294  O   VAL A  55      24.783  20.688 128.471  1.00 25.84           O
ATOM    295  CB  VAL A  55      22.936  19.688 130.678  1.00 22.92           C
ATOM    296  CG1 VAL A  55      22.352  18.505 129.892  1.00 23.77           C
ATOM    297  CG2 VAL A  55      22.464  19.657 132.118  1.00 26.04           C
ATOM    298  N   TYR A  56      25.480  18.559 128.710  1.00 24.08           N
ATOM    299  CA  TYR A  56      25.982  18.455 127.351  1.00 21.50           C
ATOM    300  C   TYR A  56      25.473  17.166 126.727  1.00 23.39           C
ATOM    301  O   TYR A  56      25.652  16.082 127.291  1.00 25.11           O
ATOM    302  CB  TYR A  56      27.502  18.495 127.360  1.00 22.21           C
ATOM    303  CG  TYR A  56      28.142  18.287 126.014  1.00 28.96           C
ATOM    304  CD1 TYR A  56      28.287  19.337 125.122  1.00 43.76           C
ATOM    305  CD2 TYR A  56      28.622  17.039 125.646  1.00 29.38           C
ATOM    306  CE1 TYR A  56      28.889  19.143 123.893  1.00 42.12           C
ATOM    307  CE2 TYR A  56      29.233  16.840 124.423  1.00 35.21           C
ATOM    308  CZ  TYR A  56      29.355  17.893 123.554  1.00 36.86           C
ATOM    309  OH  TYR A  56      29.944  17.682 122.334  1.00 45.24           O
ATOM    310  N   TRP A  57      24.855  17.280 125.559  1.00 24.47           N
ATOM    311  CA  TRP A  57      24.396  16.124 124.807  1.00 21.82           C
ATOM    312  C   TRP A  57      25.124  16.061 123.478  1.00 22.44           C
ATOM    313  O   TRP A  57      25.256  17.076 122.792  1.00 27.87           O
ATOM    314  CB  TRP A  57      22.898  16.209 124.527  1.00 19.81           C
ATOM    315  CG  TRP A  57      21.980  15.836 125.634  1.00 25.48           C
ATOM    316  CD1 TRP A  57      21.405  16.677 126.546  1.00 26.66           C
ATOM    317  CD2 TRP A  57      21.469  14.530 125.913  1.00 22.99           C
ATOM    318  NE1 TRP A  57      20.582  15.967 127.389  1.00 22.11           N
ATOM    319  CE2 TRP A  57      20.597  14.650 127.018  1.00 23.56           C
ATOM    320  CE3 TRP A  57      21.659  13.269 125.334  1.00 24.75           C
ATOM    321  CZ2 TRP A  57      19.910  13.566 127.543  1.00 24.97           C
ATOM    322  CZ3 TRP A  57      20.992  12.185 125.871  1.00 26.16           C
ATOM    323  CH2 TRP A  57      20.112  12.344 126.957  1.00 24.34           C
ATOM    324  N   GLU A  58      25.563  14.864 123.106  1.00 22.46           N
ATOM    325  CA  GLU A  58      26.207  14.661 121.823  1.00 24.86           C
ATOM    326  C   GLU A  58      25.758  13.329 121.243  1.00 30.84           C
ATOM    327  O   GLU A  58      25.279  12.442 121.952  1.00 29.06           O
ATOM    328  CB  GLU A  58      27.723  14.690 121.978  1.00 29.59           C
ATOM    329  CG  GLU A  58      28.212  13.442 122.669  1.00 39.49           C
ATOM    330  CD  GLU A  58      29.714  13.341 122.668  1.00 44.66           C
ATOM    331  OE1 GLU A  58      30.365  14.360 122.353  1.00 44.35           O
ATOM    332  OE2 GLU A  58      30.209  12.229 122.942  1.00 48.19           O
ATOM    333  N   MET A  59      25.901  13.204 119.930  1.00 28.47           N
ATOM    334  CA  MET A  59      25.772  11.918 119.268  1.00 30.43           C
ATOM    335  C   MET A  59      26.908  11.836 118.269  1.00 34.07           C
ATOM    336  O   MET A  59      27.040  12.721 117.420  1.00 36.94           O
ATOM    337  CB  MET A  59      24.400  11.774 118.589  1.00 30.71           C
ATOM    338  CG  MET A  59      24.036  10.353 118.209  1.00 42.47           C
ATOM    339  SD  MET A  59      24.709   9.881 116.609  1.00 45.97           S
ATOM    340  CE  MET A  59      24.058  11.224 115.640  1.00 43.59           C
ATOM    341  N   GLU A  60      27.740  10.804 118.394  1.00 39.04           N
ATOM    342  CA  GLU A  60      28.849  10.574 117.471  1.00 47.72           C
ATOM    343  C   GLU A  60      29.670  11.840 117.253  1.00 46.33           C
ATOM    344  O   GLU A  60      29.882  12.282 116.123  1.00 58.17           O
ATOM    345  CB  GLU A  60      28.342  10.058 116.132  1.00 53.00           C
ATOM    346  CG  GLU A  60      28.107   8.570 116.084  1.00 64.71           C
ATOM    347  CD  GLU A  60      27.362   8.182 114.835  1.00 71.54           C
ATOM    348  OE1 GLU A  60      27.344   8.986 113.878  1.00 74.87           O
ATOM    349  OE2 GLU A  60      26.778   7.082 114.822  1.00 75.24           O
ATOM    350  N   ASP A  61      30.096  12.452 118.350  1.00 49.59           N
ATOM    351  CA  ASP A  61      30.940  13.641 118.332  1.00 59.57           C
ATOM    352  C   ASP A  61      30.243  14.866 117.741  1.00 60.24           C
ATOM    353  O   ASP A  61      30.907  15.881 117.492  1.00 62.40           O
ATOM    354  CB  ASP A  61      32.248  13.378 117.570  1.00 70.68           C
ATOM    355  CG  ASP A  61      32.868  12.031 117.917  1.00 72.52           C
ATOM    356  OD1 ASP A  61      33.161  11.787 119.106  1.00 70.16           O
ATOM    357  OD2 ASP A  61      33.042  11.204 116.996  1.00 74.58           O
ATOM    358  N   LYS A  62      28.929  14.808 117.500  1.00 44.27           N
ATOM    359  CA  LYS A  62      28.160  15.972 117.074  1.00 41.65           C
ATOM    360  C   LYS A  62      27.518  16.625 118.292  1.00 35.92           C
ATOM    361  O   LYS A  62      26.761  15.973 119.022  1.00 33.36           O
ATOM    362  CB  LYS A  62      27.076  15.597 116.063  1.00 45.55           C
ATOM    363  CG  LYS A  62      27.530  14.769 114.874  1.00 52.25           C
ATOM    364  CD  LYS A  62      26.338  14.498 113.960  1.00 58.54           C
ATOM    365  CE  LYS A  62      26.608  13.351 112.996  1.00 78.25           C
ATOM    366  NZ  LYS A  62      26.694  12.035 113.690  1.00 84.03           N
ATOM    367  N   ASN A  63      27.793  17.915 118.493  1.00 38.50           N
ATOM    368  CA  ASN A  63      27.198  18.665 119.596  1.00 34.15           C
ATOM    369  C   ASN A  63      25.711  18.882 119.340  1.00 34.02           C
ATOM    370  O   ASN A  63      25.329  19.479 118.329  1.00 37.77           O
ATOM    371  CB  ASN A  63      27.919  20.005 119.762  1.00 44.20           C
ATOM    372  CG  ASN A  63      27.394  20.839 120.929  1.00 52.44           C
ATOM    373  OD1 ASN A  63      26.189  21.039 121.098  1.00 38.00           O
ATOM    374  ND2 ASN A  63      28.315  21.338 121.748  1.00 59.74           N
ATOM    375  N   ILE A  64      24.874  18.408 120.255  1.00 27.65           N
ATOM    376  CA  ILE A  64      23.428  18.596 120.157  1.00 28.59           C
ATOM    377  C   ILE A  64      22.960  19.743 121.043  1.00 33.68           C
ATOM    378  O   ILE A  64      22.267  20.650 120.583  1.00 35.87           O
ATOM    379  CB  ILE A  64      22.685  17.293 120.503  1.00 25.47           C
ATOM    380  CG1 ILE A  64      23.128  16.136 119.621  1.00 27.02           C
ATOM    381  CG2 ILE A  64      21.175  17.478 120.362  1.00 28.42           C
ATOM    382  CD1 ILE A  64      22.608  14.807 120.131  1.00 26.54           C
ATOM    383  N   ILE A  65      23.342  19.715 122.320  1.00 28.74           N
ATOM    384  CA  ILE A  65      22.899  20.673 123.325  1.00 31.78           C
ATOM    385  C   ILE A  65      24.071  21.005 124.233  1.00 32.48           C
ATOM    386  O   ILE A  65      24.840  20.120 124.620  1.00 34.12           O
ATOM    387  CB  ILE A  65      21.726  20.112 124.148  1.00 38.36           C
ATOM    388  CG1 ILE A  65      20.412  20.330 123.407  1.00 41.96           C
ATOM    389  CG2 ILE A  65      21.683  20.739 125.544  1.00 42.13           C
ATOM    390  CD1 ILE A  65      20.078  21.787 123.228  1.00 45.56           C
ATOM    391  N   GLN A  66      24.212  22.282 124.578  1.00 30.74           N
ATOM    392  CA  GLN A  66      25.185  22.697 125.585  1.00 38.12           C
ATOM    393  C   GLN A  66      24.506  23.719 126.480  1.00 46.35           C
ATOM    394  O   GLN A  66      24.320  24.871 126.076  1.00 55.75           O
ATOM    395  CB  GLN A  66      26.449  23.282 124.961  1.00 40.18           C
ATOM    396  CG  GLN A  66      27.498  23.654 125.999  1.00 57.77           C
ATOM    397  CD  GLN A  66      28.892  23.728 125.418  1.00 69.32           C
ATOM    398  OE1 GLN A  66      29.132  24.439 124.442  1.00 79.65           O
ATOM    399  NE2 GLN A  66      29.821  22.976 126.007  1.00 68.80           N
ATOM    400  N   PHE A  67      24.142  23.297 127.686  1.00 29.36           N
ATOM    401  CA  PHE A  67      23.475  24.148 128.662  1.00 29.35           C
ATOM    402  C   PHE A  67      24.490  24.537 129.732  1.00 31.11           C
ATOM    403  O   PHE A  67      24.978  23.679 130.473  1.00 29.22           O
ATOM    404  CB  PHE A  67      22.287  23.406 129.255  1.00 29.97           C
ATOM    405  CG  PHE A  67      21.394  24.262 130.091  1.00 34.27           C
ATOM    406  CD1 PHE A  67      20.459  25.089 129.495  1.00 45.54           C
ATOM    407  CD2 PHE A  67      21.474  24.218 131.473  1.00 32.61           C
ATOM    408  CE1 PHE A  67      19.619  25.871 130.265  1.00 45.51           C
ATOM    409  CE2 PHE A  67      20.638  24.995 132.247  1.00 35.45           C
ATOM    410  CZ  PHE A  67      19.708  25.822 131.642  1.00 30.56           C
ATOM    411  N   VAL A  68      24.831  25.824 129.781  1.00 29.77           N
ATOM    412  CA  VAL A  68      25.829  26.372 130.699  1.00 32.82           C
ATOM    413  C   VAL A  68      25.314  27.716 131.210  1.00 28.64           C
ATOM    414  O   VAL A  68      24.756  28.508 130.443  1.00 38.09           O
ATOM    415  CB  VAL A  68      27.202  26.543 130.026  1.00 34.20           C
ATOM    416  CG1 VAL A  68      28.260  26.950 131.053  1.00 36.61           C
ATOM    417  CG2 VAL A  68      27.634  25.283 129.303  1.00 40.48           C
ATOM    418  N   HIS A  69      25.494  27.971 132.505  1.00 54.82           N
ATOM    419  CA  HIS A  69      25.077  29.234 133.118  1.00 57.92           C
ATOM    420  C   HIS A  69      23.577  29.472 132.941  1.00 57.40           C
ATOM    421  O   HIS A  69      23.127  30.604 132.756  1.00 68.66           O
ATOM    422  CB  HIS A  69      25.869  30.419 132.558  1.00 65.72           C
ATOM    423  CG  HIS A  69      27.356  30.233 132.588  1.00 72.42           C
ATOM    424  ND1 HIS A  69      28.141  30.350 131.462  1.00 71.92           N
ATOM    425  CD2 HIS A  69      28.198  29.957 133.612  1.00 75.31           C
ATOM    426  CE1 HIS A  69      29.407  30.147 131.776  1.00 77.01           C
ATOM    427  NE2 HIS A  69      29.467  29.904 133.087  1.00 78.80           N
ATOM    428  N   GLY A  70      22.797  28.398 132.980  1.00 53.72           N
ATOM    429  CA  GLY A  70      21.361  28.541 132.939  1.00 53.43           C
ATOM    430  C   GLY A  70      20.782  28.914 131.596  1.00 53.84           C
ATOM    431  O   GLY A  70      19.628  29.348 131.534  1.00 60.10           O
ATOM    432  N   GLU A  71      21.538  28.753 130.513  1.00 52.99           N
ATOM    433  CA  GLU A  71      21.028  29.067 129.185  1.00 62.21           C
ATOM    434  C   GLU A  71      21.632  28.108 128.169  1.00 63.82           C
ATOM    435  O   GLU A  71      22.790  27.695 128.303  1.00 51.74           O
ATOM    436  CB  GLU A  71      21.308  30.516 128.811  1.00  0.01           C
ATOM    437  CG  GLU A  71      20.514  30.917 127.569  1.00  0.01           C
ATOM    438  CD  GLU A  71      20.741  32.405 127.318  1.00  0.01           C
ATOM    439  OE1 GLU A  71      21.762  32.676 126.635  1.00  0.01           O
ATOM    440  OE2 GLU A  71      19.874  33.163 127.821  1.00  0.01           O
ATOM    441  N   GLU A  72      20.836  27.748 127.162  1.00 60.32           N
ATOM    442  CA  GLU A  72      21.336  26.930 126.067  1.00 50.68           C
ATOM    443  C   GLU A  72      22.318  27.736 125.222  1.00 52.07           C
ATOM    444  O   GLU A  72      22.175  28.949 125.053  1.00 60.07           O
ATOM    445  CB  GLU A  72      20.179  26.422 125.203  1.00 54.62           C
ATOM    446  CG  GLU A  72      19.411  25.239 125.791  1.00 55.86           C
ATOM    447  CD  GLU A  72      18.153  24.898 124.996  1.00 70.36           C
ATOM    448  OE1 GLU A  72      17.757  25.711 124.131  1.00 76.60           O
ATOM    449  OE2 GLU A  72      17.556  23.822 125.228  1.00 70.01           O
ATOM    450  N   ASP A  73      23.329  27.050 124.691  1.00 54.87           N
ATOM    451  CA  ASP A  73      24.464  27.709 124.042  1.00 71.44           C
ATOM    452  C   ASP A  73      24.672  27.159 122.631  1.00 74.13           C
ATOM    453  O   ASP A  73      25.256  26.087 122.450  1.00 76.96           O
ATOM    454  CB  ASP A  73      25.725  27.549 124.889  1.00 79.67           C
ATOM    455  CG  ASP A  73      26.933  28.256 124.293  1.00 88.50           C
ATOM    456  OD1 ASP A  73      26.760  29.108 123.398  1.00 83.41           O
ATOM    457  OD2 ASP A  73      28.064  27.962 124.732  1.00 99.75           O
ATOM    458  N   LEU A  74      24.182  27.895 121.640  1.00 72.77           N
ATOM    459  CA  LEU A  74      24.624  27.774 120.254  1.00 75.14           C
ATOM    460  C   LEU A  74      25.676  28.881 120.103  1.00 93.64           C
ATOM    461  O   LEU A  74      25.769  29.722 120.999  1.00106.75           O
ATOM    462  CB  LEU A  74      23.456  28.017 119.299  1.00  0.01           C
ATOM    463  CG  LEU A  74      23.824  27.710 117.836  1.00  0.01           C
ATOM    464  CD1 LEU A  74      24.254  26.253 117.651  1.00  0.01           C
ATOM    465  CD2 LEU A  74      22.640  28.025 116.920  1.00  0.01           C
ATOM    466  N   LYS A  75      26.470  28.947 119.030  1.00 93.83           N
ATOM    467  CA  LYS A  75      26.340  28.155 117.812  1.00 89.53           C
ATOM    468  C   LYS A  75      27.401  27.078 117.701  1.00 82.27           C
ATOM    469  O   LYS A  75      28.001  26.892 116.643  1.00 87.94           O
ATOM    470  CB  LYS A  75      26.257  29.088 116.602  1.00  0.01           C
ATOM    471  CG  LYS A  75      25.560  28.414 115.415  1.00  0.01           C
ATOM    472  CD  LYS A  75      25.506  29.348 114.203  1.00  0.01           C
ATOM    473  CE  LYS A  75      24.842  28.665 113.016  1.00  0.01           C
ATOM    474  NZ  LYS A  75      24.827  29.599 111.865  1.00  0.01           N
ATOM    475  N   VAL A  76      27.640  26.371 118.805  1.00 74.14           N
ATOM    476  CA  VAL A  76      28.427  25.143 118.746  1.00 73.88           C
ATOM    477  C   VAL A  76      27.559  23.955 118.346  1.00 66.43           C
ATOM    478  O   VAL A  76      28.086  22.881 118.023  1.00 59.37           O
ATOM    479  CB  VAL A  76      29.145  24.991 120.098  1.00 76.62           C
ATOM    480  CG1 VAL A  76      28.161  25.138 121.256  1.00 73.67           C
ATOM    481  CG2 VAL A  76      29.944  23.691 120.193  1.00 75.03           C
ATOM    482  N   GLN A  77      26.239  24.137 118.304  1.00 63.77           N
ATOM    483  CA  GLN A  77      25.328  23.061 117.936  1.00 54.22           C
ATOM    484  C   GLN A  77      25.555  22.619 116.496  1.00 52.15           C
ATOM    485  O   GLN A  77      25.731  23.446 115.595  1.00 59.66           O
ATOM    486  CB  GLN A  77      23.884  23.518 118.118  1.00 51.38           C
ATOM    487  CG  GLN A  77      22.861  22.462 117.784  1.00 47.30           C
ATOM    488  CD  GLN A  77      21.450  22.941 118.021  1.00 59.62           C
ATOM    489  OE1 GLN A  77      20.973  23.853 117.347  1.00 71.05           O
ATOM    490  NE2 GLN A  77      20.768  22.326 118.976  1.00 53.41           N
ATOM    491  N   HIS A  78      25.554  21.305 116.285  1.00 48.05           N
ATOM    492  CA  HIS A  78      25.769  20.742 114.961  1.00 54.08           C
ATOM    493  C   HIS A  78      24.596  21.075 114.042  1.00 55.40           C
ATOM    494  O   HIS A  78      23.450  21.201 114.481  1.00 54.23           O
ATOM    495  CB  HIS A  78      25.962  19.228 115.059  1.00 50.26           C
ATOM    496  CG  HIS A  78      26.464  18.596 113.799  1.00 56.29           C
ATOM    497  ND1 HIS A  78      25.623  18.150 112.802  1.00 57.81           N
ATOM    498  CD2 HIS A  78      27.723  18.332 113.375  1.00 61.42           C
ATOM    499  CE1 HIS A  78      26.334  17.639 111.816  1.00 59.79           C
ATOM    500  NE2 HIS A  78      27.628  17.741 112.142  1.00 62.79           N
ATOM    501  N   SER A  79      24.896  21.231 112.747  1.00 58.66           N
ATOM    502  CA  SER A  79      23.866  21.678 111.813  1.00 56.90           C
ATOM    503  C   SER A  79      22.732  20.665 111.693  1.00 57.32           C
ATOM    504  O   SER A  79      21.580  21.053 111.473  1.00 52.17           O
ATOM    505  CB  SER A  79      24.475  21.964 110.435  1.00 65.25           C
ATOM    506  OG  SER A  79      25.168  20.841 109.919  1.00 67.01           O
ATOM    507  N   SER A  80      23.032  19.372 111.856  1.00 64.21           N
ATOM    508  CA  SER A  80      22.010  18.338 111.724  1.00 60.04           C
ATOM    509  C   SER A  80      20.904  18.474 112.758  1.00 58.99           C
ATOM    510  O   SER A  80      19.789  17.996 112.525  1.00 55.68           O
ATOM    511  CB  SER A  80      22.640  16.949 111.838  1.00 62.97           C
ATOM    512  OG  SER A  80      23.557  16.713 110.783  1.00 77.93           O
ATOM    513  N   TYR A  81      21.183  19.113 113.892  1.00 56.36           N
ATOM    514  CA  TYR A  81      20.232  19.193 114.991  1.00 57.30           C
ATOM    515  C   TYR A  81      19.669  20.595 115.183  1.00 56.19           C
ATOM    516  O   TYR A  81      18.917  20.829 116.135  1.00 53.16           O
ATOM    517  CB  TYR A  81      20.892  18.688 116.277  1.00 37.67           C
ATOM    518  CG  TYR A  81      21.093  17.182 116.286  1.00 46.39           C
ATOM    519  CD1 TYR A  81      20.025  16.330 116.526  1.00 43.78           C
ATOM    520  CD2 TYR A  81      22.346  16.615 116.060  1.00 44.52           C
ATOM    521  CE1 TYR A  81      20.188  14.958 116.536  1.00 46.85           C
ATOM    522  CE2 TYR A  81      22.521  15.235 116.069  1.00 39.45           C
ATOM    523  CZ  TYR A  81      21.431  14.412 116.308  1.00 53.60           C
ATOM    524  OH  TYR A  81      21.562  13.039 116.331  1.00 49.31           O
ATOM    525  N   ARG A  82      20.007  21.527 114.295  1.00 59.49           N
ATOM    526  CA  ARG A  82      19.506  22.891 114.399  1.00 62.46           C
ATOM    527  C   ARG A  82      17.983  22.918 114.291  1.00 62.46           C
ATOM    528  O   ARG A  82      17.397  22.278 113.413  1.00 62.72           O
ATOM    529  CB  ARG A  82      20.134  23.742 113.295  1.00  0.01           C
ATOM    530  CG  ARG A  82      19.798  25.227 113.449  1.00  0.01           C
ATOM    531  CD  ARG A  82      20.407  26.056 112.317  1.00  0.01           C
ATOM    532  NE  ARG A  82      20.037  27.472 112.419  1.00  0.01           N
ATOM    533  CZ  ARG A  82      20.280  28.391 111.481  1.00  0.01           C
ATOM    534  NH1 ARG A  82      20.934  28.091 110.357  1.00  0.01           N
ATOM    535  NH2 ARG A  82      19.861  29.646 111.658  1.00  0.01           N
ATOM    536  N   GLN A  83      17.347  23.649 115.211  1.00 60.95           N
ATOM    537  CA  GLN A  83      15.897  23.842 115.270  1.00 54.91           C
ATOM    538  C   GLN A  83      15.104  22.556 115.501  1.00 52.46           C
ATOM    539  O   GLN A  83      13.868  22.579 115.483  1.00 58.33           O
ATOM    540  CB  GLN A  83      15.392  24.533 114.000  1.00 63.95           C
ATOM    541  CG  GLN A  83      15.529  26.051 114.014  1.00 73.67           C
ATOM    542  CD  GLN A  83      16.855  26.533 113.455  1.00 89.18           C
ATOM    543  OE1 GLN A  83      17.728  25.733 113.125  1.00 95.44           O
ATOM    544  NE2 GLN A  83      17.012  27.849 113.347  1.00 93.76           N
ATOM    545  N   ARG A  84      15.786  21.432 115.724  1.00 43.44           N
ATOM    546  CA  ARG A  84      15.112  20.175 116.023  1.00 40.84           C
ATOM    547  C   ARG A  84      15.414  19.623 117.404  1.00 33.28           C
ATOM    548  O   ARG A  84      14.780  18.643 117.810  1.00 37.78           O
ATOM    549  CB  ARG A  84      15.480  19.093 115.003  1.00 42.75           C
ATOM    550  CG  ARG A  84      14.884  19.296 113.632  1.00 46.56           C
ATOM    551  CD  ARG A  84      15.077  18.051 112.793  1.00 49.42           C
ATOM    552  NE  ARG A  84      16.431  17.517 112.911  1.00 41.29           N
ATOM    553  CZ  ARG A  84      16.720  16.276 113.288  1.00 45.85           C
ATOM    554  NH1 ARG A  84      15.753  15.416 113.573  1.00 43.77           N
ATOM    555  NH2 ARG A  84      17.984  15.892 113.367  1.00 43.61           N
ATOM    556  N   ALA A  85      16.354  20.202 118.135  1.00 29.55           N
ATOM    557  CA  ALA A  85      16.778  19.640 119.405  1.00 27.35           C
ATOM    558  C   ALA A  85      16.658  20.691 120.491  1.00 29.72           C
ATOM    559  O   ALA A  85      17.108  21.827 120.316  1.00 34.97           O
ATOM    560  CB  ALA A  85      18.214  19.127 119.319  1.00 30.51           C
ATOM    561  N   ARG A  86      16.066  20.307 121.616  1.00 30.05           N
ATOM    562  CA  ARG A  86      15.948  21.220 122.738  1.00 29.71           C
ATOM    563  C   ARG A  86      16.062  20.421 124.021  1.00 33.33           C
ATOM    564  O   ARG A  86      15.701  19.245 124.072  1.00 31.47           O
ATOM    565  CB  ARG A  86      14.620  21.997 122.705  1.00 35.35           C
ATOM    566  CG  ARG A  86      13.402  21.133 122.977  1.00 50.64           C
ATOM    567  CD  ARG A  86      12.110  21.830 122.586  1.00 66.91           C
ATOM    568  NE  ARG A  86      11.913  23.084 123.305  1.00 78.93           N
ATOM    569  CZ  ARG A  86      10.888  23.325 124.118  1.00 88.93           C
ATOM    570  NH1 ARG A  86       9.961  22.397 124.314  1.00 88.27           N
ATOM    571  NH2 ARG A  86      10.786  24.498 124.731  1.00 94.56           N
ATOM    572  N   LEU A  87      16.605  21.071 125.044  1.00 26.65           N
ATOM    573  CA  LEU A  87      16.592  20.557 126.399  1.00 25.45           C
ATOM    574  C   LEU A  87      15.319  21.053 127.069  1.00 32.80           C
ATOM    575  O   LEU A  87      15.013  22.247 127.013  1.00 40.52           O
ATOM    576  CB  LEU A  87      17.838  21.040 127.141  1.00 30.15           C
ATOM    577  CG  LEU A  87      18.206  20.412 128.475  1.00 33.99           C
ATOM    578  CD1 LEU A  87      18.600  18.965 128.265  1.00 31.20           C
ATOM    579  CD2 LEU A  87      19.342  21.213 129.091  1.00 31.96           C
ATOM    580  N   LEU A  88      14.556  20.140 127.662  1.00 31.92           N
ATOM    581  CA  LEU A  88      13.305  20.526 128.316  1.00 38.20           C
ATOM    582  C   LEU A  88      13.653  21.117 129.679  1.00 35.66           C
ATOM    583  O   LEU A  88      13.757  20.408 130.683  1.00 40.04           O
ATOM    584  CB  LEU A  88      12.360  19.335 128.422  1.00 44.17           C
ATOM    585  CG  LEU A  88      11.987  18.669 127.088  1.00 44.82           C
ATOM    586  CD1 LEU A  88      10.982  17.539 127.286  1.00 49.13           C
ATOM    587  CD2 LEU A  88      11.453  19.687 126.096  1.00 42.59           C
ATOM    588  N   LYS A  89      13.838  22.441 129.709  1.00 41.32           N
ATOM    589  CA  LYS A  89      14.439  23.093 130.874  1.00 37.76           C
ATOM    590  C   LYS A  89      13.566  22.981 132.118  1.00 43.51           C
ATOM    591  O   LYS A  89      14.079  23.047 133.239  1.00 38.79           O
ATOM    592  CB  LYS A  89      14.725  24.568 130.579  1.00 43.77           C
ATOM    593  CG  LYS A  89      15.318  24.865 129.210  1.00 55.01           C
ATOM    594  CD  LYS A  89      14.218  25.207 128.206  1.00 72.46           C
ATOM    595  CE  LYS A  89      14.767  25.370 126.796  1.00 77.11           C
ATOM    596  NZ  LYS A  89      13.826  24.815 125.781  1.00 73.85           N
ATOM    597  N   ASP A  90      12.252  22.831 131.946  1.00 43.16           N
ATOM    598  CA  ASP A  90      11.354  22.702 133.089  1.00 50.12           C
ATOM    599  C   ASP A  90      11.612  21.432 133.894  1.00 45.80           C
ATOM    600  O   ASP A  90      11.174  21.339 135.047  1.00 50.31           O
ATOM    601  CB  ASP A  90       9.903  22.728 132.604  1.00 62.79           C
ATOM    602  CG  ASP A  90       9.624  21.656 131.562  1.00 77.23           C
ATOM    603  OD1 ASP A  90       9.998  21.852 130.383  1.00 80.96           O
ATOM    604  OD2 ASP A  90       9.046  20.610 131.924  1.00 80.54           O
ATOM    605  N   GLN A  91      12.305  20.454 133.314  1.00 35.23           N
ATOM    606  CA  GLN A  91      12.613  19.195 133.975  1.00 29.25           C
ATOM    607  C   GLN A  91      13.874  19.259 134.823  1.00 31.21           C
ATOM    608  O   GLN A  91      14.092  18.361 135.646  1.00 28.78           O
ATOM    609  CB  GLN A  91      12.764  18.082 132.932  1.00 42.58           C
ATOM    610  CG  GLN A  91      11.456  17.641 132.280  1.00 59.10           C
ATOM    611  CD  GLN A  91      10.538  16.931 133.252  1.00 64.82           C
ATOM    612  OE1 GLN A  91      10.887  15.887 133.809  1.00 56.98           O
ATOM    613  NE2 GLN A  91       9.358  17.496 133.465  1.00 72.25           N
ATOM    614  N   LEU A  92      14.700  20.293 134.646  1.00 29.53           N
ATOM    615  CA  LEU A  92      16.002  20.322 135.308  1.00 27.40           C
ATOM    616  C   LEU A  92      15.878  20.366 136.831  1.00 30.47           C
ATOM    617  O   LEU A  92      16.704  19.772 137.532  1.00 29.20           O
ATOM    618  CB  LEU A  92      16.820  21.512 134.801  1.00 29.99           C
ATOM    619  CG  LEU A  92      17.340  21.415 133.362  1.00 31.14           C
ATOM    620  CD1 LEU A  92      18.000  22.715 132.976  1.00 31.04           C
ATOM    621  CD2 LEU A  92      18.296  20.233 133.206  1.00 26.16           C
ATOM    622  N   SER A  93      14.858  21.039 137.369  1.00 33.58           N
ATOM    623  CA  SER A  93      14.732  21.097 138.825  1.00 33.06           C
ATOM    624  C   SER A  93      14.421  19.734 139.435  1.00 34.10           C
ATOM    625  O   SER A  93      14.698  19.522 140.618  1.00 37.19           O
ATOM    626  CB  SER A  93      13.657  22.112 139.237  1.00 33.61           C
ATOM    627  OG  SER A  93      12.370  21.724 138.779  1.00 37.71           O
ATOM    628  N   LEU A  94      13.853  18.814 138.661  1.00 35.93           N
ATOM    629  CA  LEU A  94      13.647  17.441 139.102  1.00 33.70           C
ATOM    630  C   LEU A  94      14.893  16.587 138.912  1.00 32.89           C
ATOM    631  O   LEU A  94      14.852  15.384 139.193  1.00 37.66           O
ATOM    632  CB  LEU A  94      12.470  16.816 138.346  1.00 33.50           C
ATOM    633  CG  LEU A  94      11.158  17.582 138.495  1.00 42.48           C
ATOM    634  CD1 LEU A  94      10.143  17.139 137.448  1.00 50.93           C
ATOM    635  CD2 LEU A  94      10.618  17.371 139.889  1.00 40.80           C
ATOM    636  N   GLY A  95      15.985  17.186 138.454  1.00 30.62           N
ATOM    637  CA  GLY A  95      17.176  16.433 138.113  1.00 31.15           C
ATOM    638  C   GLY A  95      17.027  15.614 136.853  1.00 28.65           C
ATOM    639  O   GLY A  95      17.608  14.534 136.753  1.00 32.06           O
ATOM    640  N   ASN A  96      16.235  16.083 135.895  1.00 25.45           N
ATOM    641  CA  ASN A  96      16.017  15.367 134.646  1.00 22.24           C
ATOM    642  C   ASN A  96      16.587  16.203 133.506  1.00 25.37           C
ATOM    643  O   ASN A  96      16.144  17.335 133.276  1.00 28.55           O
ATOM    644  CB  ASN A  96      14.523  15.087 134.431  1.00 24.10           C
ATOM    645  CG  ASN A  96      14.251  14.234 133.193  1.00 37.91           C
ATOM    646  OD1 ASN A  96      15.137  13.541 132.696  1.00 40.33           O
ATOM    647  ND2 ASN A  96      13.011  14.267 132.708  1.00 39.45           N
ATOM    648  N   ALA A  97      17.575  15.656 132.816  1.00 24.40           N
ATOM    649  CA  ALA A  97      18.150  16.300 131.640  1.00 24.21           C
ATOM    650  C   ALA A  97      17.531  15.604 130.435  1.00 29.87           C
ATOM    651  O   ALA A  97      17.979  14.544 129.998  1.00 31.78           O
ATOM    652  CB  ALA A  97      19.668  16.210 131.641  1.00 25.18           C
ATOM    653  N   ALA A  98      16.451  16.172 129.931  1.00 26.01           N
ATOM    654  CA  ALA A  98      15.663  15.515 128.906  1.00 26.61           C
ATOM    655  C   ALA A  98      15.895  16.200 127.567  1.00 26.93           C
ATOM    656  O   ALA A  98      15.587  17.388 127.407  1.00 28.20           O
ATOM    657  CB  ALA A  98      14.184  15.533 129.291  1.00 26.63           C
ATOM    658  N   LEU A  99      16.431  15.443 126.606  1.00 24.58           N
ATOM    659  CA  LEU A  99      16.661  15.925 125.252  1.00 20.97           C
ATOM    660  C   LEU A  99      15.461  15.569 124.385  1.00 24.66           C
ATOM    661  O   LEU A  99      15.122  14.389 124.253  1.00 24.02           O
ATOM    662  CB  LEU A  99      17.931  15.297 124.676  1.00 20.50           C
ATOM    663  CG  LEU A  99      18.190  15.537 123.188  1.00 22.35           C
ATOM    664  CD1 LEU A  99      18.340  17.014 122.900  1.00 24.24           C
ATOM    665  CD2 LEU A  99      19.442  14.783 122.736  1.00 22.92           C
ATOM    666  N   GLN A 100      14.805  16.575 123.816  1.00 24.47           N
ATOM    667  CA  GLN A 100      13.720  16.341 122.872  1.00 25.65           C
ATOM    668  C   GLN A 100      14.209  16.625 121.460  1.00 29.83           C
ATOM    669  O   GLN A 100      14.716  17.716 121.179  1.00 27.96           O
ATOM    670  CB  GLN A 100      12.490  17.198 123.177  1.00 28.16           C
ATOM    671  CG  GLN A 100      11.358  16.900 122.198  1.00 34.24           C
ATOM    672  CD  GLN A 100      10.170  17.831 122.338  1.00 46.04           C
ATOM    673  OE1 GLN A 100      10.311  19.055 122.312  1.00 45.31           O
ATOM    674  NE2 GLN A 100       8.986  17.249 122.478  1.00 51.13           N
ATOM    675  N   ILE A 101      14.044  15.648 120.572  1.00 27.41           N
ATOM    676  CA  ILE A 101      14.354  15.803 119.155  1.00 25.92           C
ATOM    677  C   ILE A 101      13.048  15.672 118.382  1.00 27.35           C
ATOM    678  O   ILE A 101      12.355  14.653 118.491  1.00 28.43           O
ATOM    679  CB  ILE A 101      15.382  14.767 118.679  1.00 31.70           C
ATOM    680  CG1 ILE A 101      16.696  14.951 119.444  1.00 36.84           C
ATOM    681  CG2 ILE A 101      15.615  14.878 117.170  1.00 29.28           C
ATOM    682  CD1 ILE A 101      17.799  14.016 119.021  1.00 43.03           C
ATOM    683  N   THR A 102      12.705  16.698 117.618  1.00 30.60           N
ATOM    684  CA  THR A 102      11.474  16.699 116.842  1.00 27.53           C
ATOM    685  C   THR A 102      11.755  16.258 115.414  1.00 28.35           C
ATOM    686  O   THR A 102      12.814  16.552 114.852  1.00 33.85           O
ATOM    687  CB  THR A 102      10.830  18.084 116.838  1.00 34.01           C
ATOM    688  OG1 THR A 102      11.743  19.029 116.277  1.00 44.01           O
ATOM    689  CG2 THR A 102      10.483  18.518 118.256  1.00 32.48           C
ATOM    690  N   ASP A 103      10.794  15.528 114.837  1.00 27.28           N
ATOM    691  CA  ASP A 103      10.861  15.072 113.447  1.00 28.39           C
ATOM    692  C   ASP A 103      12.097  14.195 113.210  1.00 28.68           C
ATOM    693  O   ASP A 103      13.013  14.541 112.457  1.00 29.94           O
ATOM    694  CB  ASP A 103      10.834  16.277 112.499  1.00 30.98           C
ATOM    695  CG  ASP A 103      10.631  15.875 111.058  1.00 38.89           C
ATOM    696  OD1 ASP A 103      10.209  14.728 110.819  1.00 35.34           O
ATOM    697  OD2 ASP A 103      10.875  16.712 110.168  1.00 47.00           O
ATOM    698  N   VAL A 104      12.076  13.025 113.856  1.00 23.17           N
ATOM    699  CA  VAL A 104      13.232  12.133 113.845  1.00 23.22           C
ATOM    700  C   VAL A 104      13.563  11.682 112.428  1.00 27.74           C
ATOM    701  O   VAL A 104      12.678  11.327 111.637  1.00 25.72           O
ATOM    702  CB  VAL A 104      12.973  10.930 114.770  1.00 24.01           C
ATOM    703  CG1 VAL A 104      14.044   9.862 114.572  1.00 25.46           C
ATOM    704  CG2 VAL A 104      12.983  11.386 116.230  1.00 27.88           C
ATOM    705  N   LYS A 105      14.860  11.702 112.107  1.00 25.15           N
ATOM    706  CA  LYS A 105      15.407  11.298 110.818  1.00 28.00           C
ATOM    707  C   LYS A 105      16.245  10.034 110.973  1.00 27.23           C
ATOM    708  O   LYS A 105      16.636   9.656 112.079  1.00 25.99           O
ATOM    709  CB  LYS A 105      16.274  12.414 110.228  1.00 35.29           C
ATOM    710  CG  LYS A 105      15.543  13.717 109.922  1.00 43.84           C
ATOM    711  CD  LYS A 105      14.454  13.499 108.888  1.00 52.44           C
ATOM    712  CE  LYS A 105      13.782  14.807 108.488  1.00 55.81           C
ATOM    713  NZ  LYS A 105      12.715  14.562 107.472  1.00 46.30           N
ATOM    714  N   LEU A 106      16.519   9.371 109.843  1.00 27.84           N
ATOM    715  CA  LEU A 106      17.338   8.164 109.909  1.00 26.91           C
ATOM    716  C   LEU A 106      18.731   8.471 110.447  1.00 26.86           C
ATOM    717  O   LEU A 106      19.295   7.663 111.191  1.00 29.62           O
ATOM    718  CB  LEU A 106      17.411   7.490 108.538  1.00 29.76           C
ATOM    719  CG  LEU A 106      16.181   6.602 108.282  1.00 32.66           C
ATOM    720  CD1 LEU A 106      16.065   6.221 106.819  1.00 33.69           C
ATOM    721  CD2 LEU A 106      16.238   5.343 109.160  1.00 31.85           C
ATOM    722  N   GLN A 107      19.266   9.654 110.141  1.00 26.66           N
ATOM    723  CA  GLN A 107      20.586  10.031 110.636  1.00 28.49           C
ATOM    724  C   GLN A 107      20.601  10.262 112.146  1.00 26.53           C
ATOM    725  O   GLN A 107      21.687  10.450 112.714  1.00 29.05           O
ATOM    726  CB  GLN A 107      21.086  11.284 109.911  1.00 33.37           C
ATOM    727  CG  GLN A 107      20.033  12.368 109.772  1.00 48.77           C
ATOM    728  CD  GLN A 107      19.216  12.250 108.489  1.00 57.36           C
ATOM    729  OE1 GLN A 107      18.715  11.179 108.145  1.00 48.72           O
ATOM    730  NE2 GLN A 107      19.058  13.367 107.781  1.00 69.17           N
ATOM    731  N   ASP A 108      19.438  10.269 112.808  1.00 25.35           N
ATOM    732  CA  ASP A 108      19.384  10.392 114.264  1.00 21.99           C
ATOM    733  C   ASP A 108      19.650   9.075 114.982  1.00 28.01           C
ATOM    734  O   ASP A 108      19.820   9.076 116.207  1.00 28.05           O
ATOM    735  CB  ASP A 108      18.024  10.929 114.715  1.00 22.36           C
ATOM    736  CG  ASP A 108      17.789  12.364 114.304  1.00 35.20           C
ATOM    737  OD1 ASP A 108      18.775  13.133 114.213  1.00 27.94           O
ATOM    738  OD2 ASP A 108      16.604  12.722 114.082  1.00 32.91           O
ATOM    739  N   ALA A 109      19.675   7.959 114.263  1.00 23.00           N
ATOM    740  CA  ALA A 109      20.007   6.680 114.870  1.00 21.76           C
ATOM    741  C   ALA A 109      21.479   6.633 115.238  1.00 25.20           C
ATOM    742  O   ALA A 109      22.342   7.007 114.444  1.00 25.96           O
ATOM    743  CB  ALA A 109      19.674   5.540 113.908  1.00 28.66           C
ATOM    744  N   GLY A 110      21.767   6.171 116.443  1.00 22.74           N
ATOM    745  CA  GLY A 110      23.141   6.015 116.870  1.00 24.65           C
ATOM    746  C   GLY A 110      23.228   6.086 118.381  1.00 24.01           C
ATOM    747  O   GLY A 110      22.223   5.974 119.072  1.00 25.79           O
ATOM    748  N   VAL A 111      24.447   6.291 118.879  1.00 25.61           N
ATOM    749  CA  VAL A 111      24.695   6.316 120.313  1.00 20.64           C
ATOM    750  C   VAL A 111      24.827   7.760 120.784  1.00 25.13           C
ATOM    751  O   VAL A 111      25.730   8.489 120.354  1.00 27.39           O
ATOM    752  CB  VAL A 111      25.950   5.508 120.683  1.00 22.56           C
ATOM    753  CG1 VAL A 111      26.241   5.673 122.171  1.00 28.76           C
ATOM    754  CG2 VAL A 111      25.768   4.050 120.321  1.00 27.92           C
ATOM    755  N   TYR A 112      23.963   8.143 121.713  1.00 20.82           N
ATOM    756  CA  TYR A 112      23.932   9.453 122.348  1.00 19.52           C
ATOM    757  C   TYR A 112      24.624   9.369 123.694  1.00 20.11           C
ATOM    758  O   TYR A 112      24.609   8.327 124.349  1.00 26.75           O
ATOM    759  CB  TYR A 112      22.492   9.933 122.570  1.00 19.28           C
ATOM    760  CG  TYR A 112      21.772  10.253 121.287  1.00 19.78           C
ATOM    761  CD1 TYR A 112      21.453   9.249 120.381  1.00 24.65           C
ATOM    762  CD2 TYR A 112      21.406  11.563 120.985  1.00 23.49           C
ATOM    763  CE1 TYR A 112      20.788   9.531 119.210  1.00 24.52           C
ATOM    764  CE2 TYR A 112      20.729  11.854 119.800  1.00 22.08           C
ATOM    765  CZ  TYR A 112      20.439  10.839 118.924  1.00 24.47           C
ATOM    766  OH  TYR A 112      19.799  11.148 117.745  1.00 26.93           O
ATOM    767  N   ARG A 113      25.226  10.480 124.113  1.00 21.34           N
ATOM    768  CA  ARG A 113      25.788  10.558 125.452  1.00 21.45           C
ATOM    769  C   ARG A 113      25.302  11.814 126.145  1.00 23.25           C
ATOM    770  O   ARG A 113      25.302  12.895 125.547  1.00 25.53           O
ATOM    771  CB  ARG A 113      27.321  10.566 125.475  1.00 27.87           C
ATOM    772  CG  ARG A 113      27.945   9.476 124.645  1.00 31.58           C
ATOM    773  CD  ARG A 113      29.450   9.682 124.666  1.00 37.20           C
ATOM    774  NE  ARG A 113      30.138   8.412 124.804  1.00 55.47           N
ATOM    775  CZ  ARG A 113      31.393   8.308 125.219  1.00 60.06           C
ATOM    776  NH1 ARG A 113      32.042   9.399 125.584  1.00 57.84           N
ATOM    777  NH2 ARG A 113      31.981   7.115 125.313  1.00 54.46           N
ATOM    778  N   CYS A 114      24.944  11.689 127.414  0.52 20.10           N
ATOM    779  CA  CYS A 114      24.543  12.820 128.236  0.52 23.42           C
ATOM    780  C   CYS A 114      25.639  13.046 129.276  0.52 24.60           C
ATOM    781  O   CYS A 114      25.837  12.191 130.144  0.52 20.93           O
ATOM    782  CB  CYS A 114      23.195  12.523 128.881  0.52 33.43           C
ATOM    783  SG  CYS A 114      22.773  13.510 130.321  0.52 41.74           S
ATOM    784  N   MET A 115      26.353  14.172 129.165  1.00 26.30           N
ATOM    785  CA  MET A 115      27.476  14.534 130.028  1.00 25.45           C
ATOM    786  C   MET A 115      27.014  15.636 130.961  1.00 28.03           C
ATOM    787  O   MET A 115      26.502  16.659 130.502  1.00 27.77           O
ATOM    788  CB  MET A 115      28.671  15.015 129.219  1.00 29.33           C
ATOM    789  CG  MET A 115      29.075  14.021 128.159  1.00 39.06           C
ATOM    790  SD  MET A 115      30.550  14.525 127.284  1.00 41.32           S
ATOM    791  CE  MET A 115      30.789  13.007 126.386  1.00 47.55           C
ATOM    792  N   ILE A 116      27.174  15.430 132.263  1.00 24.63           N
ATOM    793  CA  ILE A 116      26.614  16.359 133.233  1.00 23.70           C
ATOM    794  C   ILE A 116      27.682  16.672 134.262  1.00 22.20           C
ATOM    795  O   ILE A 116      28.296  15.755 134.814  1.00 25.36           O
ATOM    796  CB  ILE A 116      25.358  15.801 133.918  1.00 23.49           C
ATOM    797  CG1 ILE A 116      24.310  15.485 132.845  1.00 26.81           C
ATOM    798  CG2 ILE A 116      24.842  16.796 134.949  1.00 28.34           C
ATOM    799  CD1 ILE A 116      23.002  14.971 133.385  1.00 35.41           C
ATOM    800  N   SER A 117      27.914  17.960 134.486  1.00 22.58           N
ATOM    801  CA  SER A 117      28.732  18.444 135.587  1.00 24.21           C
ATOM    802  C   SER A 117      27.813  19.167 136.563  1.00 30.81           C
ATOM    803  O   SER A 117      27.134  20.131 136.188  1.00 30.06           O
ATOM    804  CB  SER A 117      29.839  19.371 135.082  1.00 27.50           C
ATOM    805  OG  SER A 117      30.502  20.013 136.155  1.00 27.72           O
ATOM    806  N   TYR A 118      27.769  18.679 137.798  1.00 26.17           N
ATOM    807  CA  TYR A 118      26.946  19.290 138.835  1.00 27.19           C
ATOM    808  C   TYR A 118      27.581  18.955 140.176  1.00 27.56           C
ATOM    809  O   TYR A 118      27.180  17.997 140.848  1.00 30.15           O
ATOM    810  CB  TYR A 118      25.503  18.792 138.746  1.00 27.04           C
ATOM    811  CG  TYR A 118      24.560  19.552 139.644  1.00 29.05           C
ATOM    812  CD1 TYR A 118      24.348  20.917 139.458  1.00 31.78           C
ATOM    813  CD2 TYR A 118      23.885  18.914 140.678  1.00 30.24           C
ATOM    814  CE1 TYR A 118      23.490  21.630 140.283  1.00 35.43           C
ATOM    815  CE2 TYR A 118      23.025  19.617 141.503  1.00 31.91           C
ATOM    816  CZ  TYR A 118      22.835  20.974 141.304  1.00 37.10           C
ATOM    817  OH  TYR A 118      21.969  21.680 142.122  1.00 39.77           O
ATOM    818  N   GLY A 119      28.591  19.726 140.562  1.00 30.35           N
ATOM    819  CA  GLY A 119      29.476  19.281 141.616  1.00 30.18           C
ATOM    820  C   GLY A 119      30.427  18.249 141.047  1.00 33.76           C
ATOM    821  O   GLY A 119      31.536  18.580 140.620  1.00 43.61           O
ATOM    822  N   GLY A 120      29.990  16.997 141.014  1.00 32.27           N
ATOM    823  CA  GLY A 120      30.733  15.946 140.361  1.00 29.69           C
ATOM    824  C   GLY A 120      30.443  15.940 138.876  1.00 26.09           C
ATOM    825  O   GLY A 120      29.842  16.863 138.326  1.00 27.28           O
ATOM    826  N   ALA A 121      30.889  14.874 138.217  1.00 25.75           N
ATOM    827  CA  ALA A 121      30.688  14.743 136.780  1.00 24.12           C
ATOM    828  C   ALA A 121      30.558  13.272 136.419  1.00 24.19           C
ATOM    829  O   ALA A 121      31.230  12.415 136.998  1.00 25.67           O
ATOM    830  CB  ALA A 121      31.837  15.385 135.992  1.00 23.93           C
ATOM    831  N   ASP A 122      29.680  12.985 135.463  1.00 22.87           N
ATOM    832  CA  ASP A 122      29.472  11.617 135.007  1.00 22.92           C
ATOM    833  C   ASP A 122      28.802  11.699 133.639  1.00 21.88           C
ATOM    834  O   ASP A 122      28.347  12.766 133.216  1.00 22.47           O
ATOM    835  CB  ASP A 122      28.640  10.830 136.036  1.00 29.33           C
ATOM    836  CG  ASP A 122      28.575   9.337 135.754  1.00 36.76           C
ATOM    837  OD1 ASP A 122      29.472   8.810 135.053  1.00 26.98           O
ATOM    838  OD2 ASP A 122      27.620   8.700 136.264  1.00 24.95           O
ATOM    839  N   TYR A 123      28.747  10.563 132.947  1.00 23.31           N
ATOM    840  CA  TYR A 123      28.085  10.526 131.649  1.00 24.30           C
ATOM    841  C   TYR A 123      27.494   9.142 131.430  1.00 23.70           C
ATOM    842  O   TYR A 123      27.944   8.158 132.022  1.00 26.10           O
ATOM    843  CB  TYR A 123      29.051  10.890 130.514  1.00 20.90           C
ATOM    844  CG  TYR A 123      29.935   9.753 130.082  1.00 28.74           C
ATOM    845  CD1 TYR A 123      31.109   9.478 130.757  1.00 26.34           C
ATOM    846  CD2 TYR A 123      29.595   8.949 128.998  1.00 39.26           C
ATOM    847  CE1 TYR A 123      31.927   8.449 130.380  1.00 39.06           C
ATOM    848  CE2 TYR A 123      30.414   7.910 128.608  1.00 40.83           C
ATOM    849  CZ  TYR A 123      31.578   7.665 129.308  1.00 46.10           C
ATOM    850  OH  TYR A 123      32.403   6.631 128.941  1.00 58.51           O
ATOM    851  N   LYS A 124      26.462   9.076 130.584  1.00 23.63           N
ATOM    852  CA  LYS A 124      25.861   7.801 130.213  1.00 20.51           C
ATOM    853  C   LYS A 124      25.570   7.772 128.721  1.00 20.27           C
ATOM    854  O   LYS A 124      25.348   8.813 128.096  1.00 25.12           O
ATOM    855  CB  LYS A 124      24.552   7.516 130.963  1.00 24.97           C
ATOM    856  CG  LYS A 124      24.740   7.221 132.430  1.00 27.99           C
ATOM    857  CD  LYS A 124      25.331   5.836 132.603  1.00 33.94           C
ATOM    858  CE  LYS A 124      25.302   5.395 134.051  1.00 38.45           C
ATOM    859  NZ  LYS A 124      26.492   5.900 134.780  1.00 38.24           N
ATOM    860  N   ARG A 125      25.525   6.559 128.170  1.00 22.14           N
ATOM    861  CA  ARG A 125      25.177   6.337 126.772  1.00 21.60           C
ATOM    862  C   ARG A 125      23.735   5.860 126.630  1.00 24.96           C
ATOM    863  O   ARG A 125      23.209   5.149 127.496  1.00 26.01           O
ATOM    864  CB  ARG A 125      26.099   5.311 126.111  1.00 25.77           C
ATOM    865  CG  ARG A 125      27.563   5.452 126.443  1.00 38.71           C
ATOM    866  CD  ARG A 125      28.332   4.293 125.836  1.00 55.20           C
ATOM    867  NE  ARG A 125      28.681   3.282 126.828  1.00 77.07           N
ATOM    868  CZ  ARG A 125      28.183   2.049 126.842  1.00 83.28           C
ATOM    869  NH1 ARG A 125      27.311   1.684 125.914  1.00 80.46           N
ATOM    870  NH2 ARG A 125      28.560   1.186 127.781  1.00 81.02           N
ATOM    871  N   ILE A 126      23.112   6.264 125.527  1.00 20.69           N
ATOM    872  CA  ILE A 126      21.774   5.833 125.137  1.00 20.39           C
ATOM    873  C   ILE A 126      21.821   5.493 123.659  1.00 24.08           C
ATOM    874  O   ILE A 126      22.301   6.300 122.855  1.00 22.12           O
ATOM    875  CB  ILE A 126      20.725   6.933 125.378  1.00 18.99           C
ATOM    876  CG1 ILE A 126      20.706   7.344 126.844  1.00 18.11           C
ATOM    877  CG2 ILE A 126      19.352   6.463 124.901  1.00 23.29           C
ATOM    878  CD1 ILE A 126      19.806   8.549 127.118  1.00 24.46           C
ATOM    879  N   THR A 127      21.310   4.319 123.299  1.00 21.94           N
ATOM    880  CA  THR A 127      21.260   3.866 121.913  1.00 20.07           C
ATOM    881  C   THR A 127      19.877   4.166 121.365  1.00 22.40           C
ATOM    882  O   THR A 127      18.877   3.842 122.012  1.00 22.70           O
ATOM    883  CB  THR A 127      21.547   2.370 121.816  1.00 22.55           C
ATOM    884  OG1 THR A 127      22.895   2.119 122.260  1.00 29.11           O
ATOM    885  CG2 THR A 127      21.401   1.882 120.386  1.00 28.96           C
ATOM    886  N   VAL A 128      19.826   4.787 120.188  1.00 19.53           N
ATOM    887  CA  VAL A 128      18.569   5.088 119.504  1.00 20.01           C
ATOM    888  C   VAL A 128      18.549   4.339 118.181  1.00 20.33           C
ATOM    889  O   VAL A 128      19.495   4.437 117.385  1.00 22.81           O
ATOM    890  CB  VAL A 128      18.400   6.601 119.285  1.00 19.92           C
ATOM    891  CG1 VAL A 128      17.208   6.891 118.402  1.00 23.55           C
ATOM    892  CG2 VAL A 128      18.301   7.319 120.625  1.00 21.26           C
ATOM    893  N   LYS A 129      17.478   3.574 117.960  1.00 19.65           N
ATOM    894  CA  LYS A 129      17.209   2.910 116.693  1.00 19.71           C
ATOM    895  C   LYS A 129      16.059   3.636 116.017  1.00 18.73           C
ATOM    896  O   LYS A 129      15.103   4.037 116.685  1.00 21.63           O
ATOM    897  CB  LYS A 129      16.810   1.442 116.899  1.00 26.53           C
ATOM    898  CG  LYS A 129      17.825   0.607 117.650  1.00 31.37           C
ATOM    899  CD  LYS A 129      19.060   0.411 116.798  1.00 38.53           C
ATOM    900  CE  LYS A 129      20.033  -0.568 117.398  1.00 52.72           C
ATOM    901  NZ  LYS A 129      21.407  -0.271 116.919  1.00 49.20           N
ATOM    902  N   VAL A 130      16.146   3.810 114.700  1.00 19.91           N
ATOM    903  CA  VAL A 130      15.069   4.451 113.941  1.00 21.42           C
ATOM    904  C   VAL A 130      14.508   3.455 112.944  1.00 24.56           C
ATOM    905  O   VAL A 130      15.237   2.948 112.080  1.00 26.00           O
ATOM    906  CB  VAL A 130      15.534   5.725 113.222  1.00 22.26           C
ATOM    907  CG1 VAL A 130      14.390   6.332 112.398  1.00 23.43           C
ATOM    908  CG2 VAL A 130      16.071   6.722 114.251  1.00 24.51           C
ATOM    909  N   ASN A 131      13.206   3.177 113.070  1.00 20.30           N
ATOM    910  CA  ASN A 131      12.453   2.472 112.034  1.00 21.26           C
ATOM    911  C   ASN A 131      12.004   3.476 110.978  1.00 23.82           C
ATOM    912  O   ASN A 131      11.620   4.599 111.309  1.00 26.77           O
ATOM    913  CB  ASN A 131      11.222   1.796 112.644  1.00 21.63           C
ATOM    914  CG  ASN A 131      11.576   0.688 113.620  1.00 20.88           C
ATOM    915  OD1 ASN A 131      10.866   0.471 114.615  1.00 24.72           O
ATOM    916  ND2 ASN A 131      12.621  -0.055 113.313  1.00 20.31           N
ATOM    917  N   ALA A 132      12.040   3.076 109.705  1.00 22.54           N
ATOM    918  CA  ALA A 132      11.613   3.978 108.635  1.00 26.03           C
ATOM    919  C   ALA A 132      11.064   3.190 107.460  1.00 22.55           C
ATOM    920  O   ALA A 132      11.559   2.099 107.159  1.00 20.07           O
ATOM    921  CB  ALA A 132      12.774   4.865 108.159  1.00 25.01           C
ATOM    922  N   PRO A 133      10.045   3.712 106.781  1.00 24.53           N
ATOM    923  CA  PRO A 133       9.503   3.028 105.605  1.00 24.09           C
ATOM    924  C   PRO A 133      10.473   3.092 104.434  1.00 20.82           C
ATOM    925  O   PRO A 133      11.453   3.840 104.422  1.00 25.15           O
ATOM    926  CB  PRO A 133       8.213   3.796 105.295  1.00 27.17           C
ATOM    927  CG  PRO A 133       7.896   4.526 106.575  1.00 26.45           C
ATOM    928  CD  PRO A 133       9.221   4.856 107.190  1.00 24.90           C
ATOM    929  N   TYR A 134      10.166   2.274 103.432  1.00 22.62           N
ATOM    930  CA  TYR A 134      11.018   2.152 102.255  1.00 24.84           C
ATOM    931  C   TYR A 134      11.338   3.506 101.624  1.00 25.46           C
ATOM    932  O   TYR A 134      12.493   3.787 101.292  1.00 23.92           O
ATOM    933  CB  TYR A 134      10.351   1.229 101.230  1.00 25.84           C
ATOM    934  CG  TYR A 134      11.184   1.052  99.988  1.00 24.78           C
ATOM    935  CD1 TYR A 134      12.277   0.188  99.976  1.00 28.86           C
ATOM    936  CD2 TYR A 134      10.888   1.745  98.821  1.00 32.01           C
ATOM    937  CE1 TYR A 134      13.044   0.027  98.853  1.00 25.14           C
ATOM    938  CE2 TYR A 134      11.653   1.586  97.687  1.00 33.68           C
ATOM    939  CZ  TYR A 134      12.732   0.724  97.702  1.00 29.51           C
ATOM    940  OH  TYR A 134      13.493   0.573  96.569  1.00 36.14           O
ATOM    941  N   ALA A 135      10.326   4.359 101.428  1.00 27.76           N
ATOM    942  CA  ALA A 135      10.575   5.604 100.706  1.00 25.99           C
ATOM    943  C   ALA A 135      11.611   6.459 101.428  1.00 27.49           C
ATOM    944  O   ALA A 135      12.496   7.042 100.788  1.00 28.70           O
ATOM    945  CB  ALA A 135       9.270   6.375 100.517  1.00 31.47           C
ATOM    946  N   ALA A 136      11.539   6.513 102.762  1.00 24.51           N
ATOM    947  CA  ALA A 136      12.504   7.288 103.535  1.00 24.82           C
ATOM    948  C   ALA A 136      13.885   6.648 103.503  1.00 24.71           C
ATOM    949  O   ALA A 136      14.896   7.347 103.348  1.00 30.04           O
ATOM    950  CB  ALA A 136      12.022   7.430 104.974  1.00 26.15           C
ATOM    951  N   ALA A 137      13.951   5.325 103.662  1.00 23.31           N
ATOM    952  CA  ALA A 137      15.243   4.645 103.599  1.00 23.89           C
ATOM    953  C   ALA A 137      15.883   4.794 102.234  1.00 30.07           C
ATOM    954  O   ALA A 137      17.108   4.921 102.127  1.00 30.43           O
ATOM    955  CB  ALA A 137      15.083   3.167 103.934  1.00 23.54           C
ATOM    956  N   LEU A 138      15.077   4.753 101.175  1.00 25.45           N
ATOM    957  CA  LEU A 138      15.637   4.848  99.829  1.00 28.01           C
ATOM    958  C   LEU A 138      16.323   6.193  99.612  1.00 34.90           C
ATOM    959  O   LEU A 138      17.407   6.264  99.018  1.00 36.68           O
ATOM    960  CB  LEU A 138      14.534   4.629  98.797  1.00 27.24           C
ATOM    961  CG  LEU A 138      14.970   4.649  97.332  1.00 31.72           C
ATOM    962  CD1 LEU A 138      15.829   3.428  97.002  1.00 36.74           C
ATOM    963  CD2 LEU A 138      13.739   4.697  96.449  1.00 38.06           C
ATOM    964  N   GLU A 139      15.712   7.273 100.093  1.00 36.73           N
ATOM    965  CA  GLU A 139      16.365   8.574 100.019  1.00 41.79           C
ATOM    966  C   GLU A 139      17.645   8.590 100.847  1.00 42.12           C
ATOM    967  O   GLU A 139      18.674   9.111 100.402  1.00 44.21           O
ATOM    968  CB  GLU A 139      15.398   9.665 100.482  1.00 52.38           C
ATOM    969  CG  GLU A 139      15.881  11.087 100.227  1.00 72.65           C
ATOM    970  CD  GLU A 139      16.002  11.408  98.750  1.00 85.68           C
ATOM    971  OE1 GLU A 139      15.163  10.916  97.964  1.00 85.99           O
ATOM    972  OE2 GLU A 139      16.935  12.150  98.376  1.00 92.84           O
ATOM    973  N   HIS A 140      17.602   8.025 102.058  1.00 44.50           N
ATOM    974  CA  HIS A 140      18.801   7.950 102.892  1.00 37.30           C
ATOM    975  C   HIS A 140      19.859   7.063 102.245  1.00 46.94           C
ATOM    976  O   HIS A 140      21.064   7.341 102.335  1.00 42.15           O
ATOM    977  CB  HIS A 140      18.419   7.430 104.281  1.00 47.99           C
ATOM    978  CG  HIS A 140      19.555   7.361 105.258  1.00 61.60           C
ATOM    979  ND1 HIS A 140      20.254   8.472 105.675  1.00 68.27           N
ATOM    980  CD2 HIS A 140      20.075   6.313 105.942  1.00 57.43           C
ATOM    981  CE1 HIS A 140      21.173   8.119 106.553  1.00 71.99           C
ATOM    982  NE2 HIS A 140      21.083   6.797 106.735  1.00 66.40           N
ATOM    983  N   HIS A 141      19.420   5.999 101.569  1.00 42.45           N
ATOM    984  CA  HIS A 141      20.337   5.079 100.903  1.00 51.97           C
ATOM    985  C   HIS A 141      21.081   5.766  99.764  1.00 58.66           C
ATOM    986  O   HIS A 141      22.273   5.509  99.552  1.00 61.28           O
ATOM    987  CB  HIS A 141      19.549   3.867 100.393  1.00 45.49           C
ATOM    988  CG  HIS A 141      20.388   2.801  99.761  1.00 40.94           C
ATOM    989  ND1 HIS A 141      21.269   2.021 100.478  1.00 43.18           N
ATOM    990  CD2 HIS A 141      20.451   2.360  98.482  1.00 42.88           C
ATOM    991  CE1 HIS A 141      21.857   1.159  99.672  1.00 46.53           C
ATOM    992  NE2 HIS A 141      21.371   1.345  98.439  1.00 46.65           N
ATOM    993  N   HIS A 142      20.404   6.652  99.035  1.00 62.08           N
ATOM    994  CA  HIS A 142      20.971   7.317  97.866  1.00 69.25           C
ATOM    995  C   HIS A 142      21.617   8.663  98.180  1.00 77.36           C
ATOM    996  O   HIS A 142      22.113   9.320  97.259  1.00 82.54           O
ATOM    997  CB  HIS A 142      19.889   7.514  96.796  1.00 69.27           C
ATOM    998  CG  HIS A 142      19.437   6.243  96.144  1.00 69.96           C
ATOM    999  ND1 HIS A 142      20.142   5.063  96.240  1.00 72.64           N
ATOM   1000  CD2 HIS A 142      18.347   5.969  95.387  1.00 69.40           C
ATOM   1001  CE1 HIS A 142      19.515   4.113  95.574  1.00 72.19           C
ATOM   1002  NE2 HIS A 142      18.410   4.643  95.041  1.00 71.26           N
ATOM   1003  N   HIS A 143      21.622   9.094  99.440  1.00 78.11           N
ATOM   1004  CA  HIS A 143      22.216  10.380  99.817  1.00 73.56           C
ATOM   1005  C   HIS A 143      22.534  10.448 101.315  1.00 70.92           C
ATOM   1006  O   HIS A 143      23.570   9.900 101.720  1.00 75.70           O
ATOM   1007  CB  HIS A 143      21.401  11.563  99.311  1.00  0.01           C
ATOM   1008  CG  HIS A 143      21.497  11.709  97.821  1.00  0.01           C
ATOM   1009  ND1 HIS A 143      22.448  12.526  97.270  1.00  0.01           N
ATOM   1010  CD2 HIS A 143      20.770  11.174  96.802  1.00  0.01           C
ATOM   1011  CE1 HIS A 143      22.314  12.496  95.964  1.00  0.01           C
ATOM   1012  NE2 HIS A 143      21.290  11.678  95.638  1.00  0.01           N
ATOM   1013  OXT HIS A 143      21.687  11.053 101.991  1.00  0.01           O
TER    1014
ATOM   1015  N   ALA B  18      36.125  31.350 129.264  1.00 53.60           N
ATOM   1016  CA  ALA B  18      35.520  30.098 128.817  1.00 49.69           C
ATOM   1017  C   ALA B  18      36.487  28.922 128.965  1.00 48.54           C
ATOM   1018  O   ALA B  18      37.529  28.871 128.309  1.00 50.19           O
ATOM   1019  CB  ALA B  18      35.056  30.225 127.378  1.00 54.55           C
ATOM   1020  N   PHE B  19      36.120  27.973 129.823  1.00 42.83           N
ATOM   1021  CA  PHE B  19      36.995  26.852 130.136  1.00 36.69           C
ATOM   1022  C   PHE B  19      37.187  25.951 128.919  1.00 35.36           C
ATOM   1023  O   PHE B  19      36.217  25.493 128.308  1.00 40.29           O
ATOM   1024  CB  PHE B  19      36.426  26.054 131.305  1.00 33.57           C
ATOM   1025  CG  PHE B  19      37.278  24.884 131.702  1.00 36.36           C
ATOM   1026  CD1 PHE B  19      38.446  25.078 132.428  1.00 37.68           C
ATOM   1027  CD2 PHE B  19      36.919  23.595 131.346  1.00 35.91           C
ATOM   1028  CE1 PHE B  19      39.242  24.003 132.796  1.00 39.39           C
ATOM   1029  CE2 PHE B  19      37.701  22.513 131.707  1.00 31.06           C
ATOM   1030  CZ  PHE B  19      38.863  22.712 132.441  1.00 32.49           C
ATOM   1031  N   THR B  20      38.442  25.683 128.570  1.00 31.12           N
ATOM   1032  CA  THR B  20      38.734  24.937 127.354  1.00 29.79           C
ATOM   1033  C   THR B  20      39.845  23.936 127.608  1.00 35.23           C
ATOM   1034  O   THR B  20      40.864  24.275 128.209  1.00 35.21           O
ATOM   1035  CB  THR B  20      39.138  25.882 126.216  1.00 35.06           C
ATOM   1036  OG1 THR B  20      38.096  26.840 126.012  1.00 44.57           O
ATOM   1037  CG2 THR B  20      39.350  25.103 124.941  1.00 34.96           C
ATOM   1038  N   VAL B  21      39.645  22.711 127.150  1.00 29.23           N
ATOM   1039  CA  VAL B  21      40.673  21.679 127.172  1.00 24.49           C
ATOM   1040  C   VAL B  21      41.336  21.676 125.807  1.00 30.29           C
ATOM   1041  O   VAL B  21      40.649  21.753 124.784  1.00 32.96           O
ATOM   1042  CB  VAL B  21      40.059  20.307 127.488  1.00 30.23           C
ATOM   1043  CG1 VAL B  21      41.062  19.218 127.214  1.00 29.56           C
ATOM   1044  CG2 VAL B  21      39.555  20.239 128.929  1.00 25.27           C
ATOM   1045  N   THR B  22      42.664  21.613 125.776  1.00 26.25           N
ATOM   1046  CA  THR B  22      43.374  21.588 124.506  1.00 32.67           C
ATOM   1047  C   THR B  22      44.320  20.397 124.475  1.00 28.42           C
ATOM   1048  O   THR B  22      44.838  19.973 125.516  1.00 33.08           O
ATOM   1049  CB  THR B  22      44.158  22.885 124.261  1.00 40.42           C
ATOM   1050  OG1 THR B  22      45.129  23.054 125.297  1.00 44.03           O
ATOM   1051  CG2 THR B  22      43.216  24.079 124.265  1.00 36.54           C
ATOM   1052  N   VAL B  23      44.522  19.854 123.289  1.00 32.71           N
ATOM   1053  CA  VAL B  23      45.487  18.781 123.054  1.00 29.43           C
ATOM   1054  C   VAL B  23      46.495  19.282 122.039  1.00 34.89           C
ATOM   1055  O   VAL B  23      46.103  19.749 120.963  1.00 36.28           O
ATOM   1056  CB  VAL B  23      44.825  17.477 122.583  1.00 32.16           C
ATOM   1057  CG1 VAL B  23      43.989  16.896 123.712  1.00 32.66           C
ATOM   1058  CG2 VAL B  23      43.949  17.714 121.371  1.00 35.06           C
ATOM   1059  N   PRO B  24      47.792  19.272 122.350  1.00 32.52           N
ATOM   1060  CA  PRO B  24      48.785  19.725 121.366  1.00 31.52           C
ATOM   1061  C   PRO B  24      48.806  18.864 120.117  1.00 29.43           C
ATOM   1062  O   PRO B  24      49.036  19.388 119.022  1.00 35.20           O
ATOM   1063  CB  PRO B  24      50.110  19.650 122.140  1.00 29.97           C
ATOM   1064  CG  PRO B  24      49.866  18.656 123.236  1.00 33.69           C
ATOM   1065  CD  PRO B  24      48.401  18.788 123.603  1.00 30.56           C
ATOM   1066  N   LYS B  25      48.562  17.562 120.260  1.00 24.79           N
ATOM   1067  CA  LYS B  25      48.472  16.613 119.154  1.00 28.18           C
ATOM   1068  C   LYS B  25      47.146  15.881 119.260  1.00 27.09           C
ATOM   1069  O   LYS B  25      46.804  15.382 120.335  1.00 28.23           O
ATOM   1070  CB  LYS B  25      49.608  15.583 119.194  1.00 32.53           C
ATOM   1071  CG  LYS B  25      50.944  16.050 118.666  1.00 37.36           C
ATOM   1072  CD  LYS B  25      52.087  15.220 119.253  1.00 47.09           C
ATOM   1073  CE  LYS B  25      51.899  13.717 119.059  1.00 42.79           C
ATOM   1074  NZ  LYS B  25      52.120  13.200 117.672  1.00 28.01           N
ATOM   1075  N   ASP B  26      46.403  15.788 118.157  1.00 25.33           N
ATOM   1076  CA  ASP B  26      45.191  14.978 118.189  1.00 28.03           C
ATOM   1077  C   ASP B  26      45.372  13.659 117.449  1.00 20.61           C
ATOM   1078  O   ASP B  26      44.409  12.897 117.302  1.00 23.48           O
ATOM   1079  CB  ASP B  26      43.982  15.755 117.652  1.00 27.84           C
ATOM   1080  CG  ASP B  26      44.120  16.154 116.196  1.00 32.68           C
ATOM   1081  OD1 ASP B  26      45.134  15.828 115.553  1.00 33.11           O
ATOM   1082  OD2 ASP B  26      43.185  16.804 115.689  1.00 41.45           O
ATOM   1083  N   LEU B  27      46.594  13.366 117.010  1.00 20.11           N
ATOM   1084  CA  LEU B  27      46.944  12.098 116.390  1.00 20.86           C
ATOM   1085  C   LEU B  27      48.275  11.628 116.956  1.00 22.83           C
ATOM   1086  O   LEU B  27      49.241  12.397 116.985  1.00 24.15           O
ATOM   1087  CB  LEU B  27      47.077  12.235 114.870  1.00 22.03           C
ATOM   1088  CG  LEU B  27      47.475  10.959 114.121  1.00 24.81           C
ATOM   1089  CD1 LEU B  27      46.365   9.902 114.166  1.00 23.20           C
ATOM   1090  CD2 LEU B  27      47.797  11.343 112.698  1.00 24.35           C
ATOM   1091  N   TYR B  28      48.331  10.372 117.388  1.00 22.37           N
ATOM   1092  CA  TYR B  28      49.592   9.728 117.763  1.00 22.62           C
ATOM   1093  C   TYR B  28      49.720   8.450 116.954  1.00 23.93           C
ATOM   1094  O   TYR B  28      48.732   7.723 116.778  1.00 24.39           O
ATOM   1095  CB  TYR B  28      49.662   9.384 119.262  1.00 21.36           C
ATOM   1096  CG  TYR B  28      49.743  10.572 120.187  1.00 21.34           C
ATOM   1097  CD1 TYR B  28      48.658  11.436 120.340  1.00 23.48           C
ATOM   1098  CD2 TYR B  28      50.893  10.821 120.919  1.00 22.46           C
ATOM   1099  CE1 TYR B  28      48.732  12.525 121.197  1.00 21.51           C
ATOM   1100  CE2 TYR B  28      50.976  11.893 121.768  1.00 21.26           C
ATOM   1101  CZ  TYR B  28      49.904  12.743 121.907  1.00 21.39           C
ATOM   1102  OH  TYR B  28      50.012  13.820 122.753  1.00 21.01           O
ATOM   1103  N   VAL B  29      50.933   8.196 116.452  1.00 19.67           N
ATOM   1104  CA  VAL B  29      51.254   6.970 115.734  1.00 18.15           C
ATOM   1105  C   VAL B  29      52.372   6.316 116.520  1.00 18.62           C
ATOM   1106  O   VAL B  29      53.481   6.860 116.600  1.00 22.61           O
ATOM   1107  CB  VAL B  29      51.677   7.226 114.279  1.00 18.73           C
ATOM   1108  CG1 VAL B  29      52.134   5.922 113.608  1.00 21.86           C
ATOM   1109  CG2 VAL B  29      50.532   7.857 113.524  1.00 24.11           C
ATOM   1110  N   VAL B  30      52.081   5.174 117.129  1.00 19.80           N
ATOM   1111  CA  VAL B  30      53.006   4.591 118.096  1.00 18.41           C
ATOM   1112  C   VAL B  30      53.303   3.146 117.715  1.00 20.45           C
ATOM   1113  O   VAL B  30      52.531   2.486 117.010  1.00 22.37           O
ATOM   1114  CB  VAL B  30      52.454   4.673 119.532  1.00 27.82           C
ATOM   1115  CG1 VAL B  30      52.182   6.116 119.908  1.00 26.17           C
ATOM   1116  CG2 VAL B  30      51.188   3.862 119.641  1.00 20.72           C
ATOM   1117  N   GLU B  31      54.454   2.664 118.162  1.00 20.37           N
ATOM   1118  CA  GLU B  31      54.876   1.312 117.854  1.00 19.34           C
ATOM   1119  C   GLU B  31      54.397   0.351 118.932  1.00 18.34           C
ATOM   1120  O   GLU B  31      54.500   0.642 120.127  1.00 23.16           O
ATOM   1121  CB  GLU B  31      56.402   1.264 117.749  1.00 18.62           C
ATOM   1122  CG  GLU B  31      56.960   2.223 116.703  1.00 19.06           C
ATOM   1123  CD  GLU B  31      56.317   2.109 115.340  1.00 22.91           C
ATOM   1124  OE1 GLU B  31      56.302   0.990 114.791  1.00 27.08           O
ATOM   1125  OE2 GLU B  31      55.898   3.157 114.807  1.00 25.02           O
ATOM   1126  N   TYR B  32      53.866  -0.791 118.495  1.00 19.62           N
ATOM   1127  CA  TYR B  32      53.531  -1.877 119.408  1.00 18.34           C
ATOM   1128  C   TYR B  32      54.690  -2.134 120.362  1.00 19.88           C
ATOM   1129  O   TYR B  32      55.840  -2.245 119.941  1.00 21.15           O
ATOM   1130  CB  TYR B  32      53.211  -3.136 118.590  1.00 19.83           C
ATOM   1131  CG  TYR B  32      52.931  -4.388 119.383  1.00 21.51           C
ATOM   1132  CD1 TYR B  32      51.649  -4.643 119.873  1.00 26.27           C
ATOM   1133  CD2 TYR B  32      53.926  -5.341 119.597  1.00 22.66           C
ATOM   1134  CE1 TYR B  32      51.378  -5.794 120.581  1.00 24.26           C
ATOM   1135  CE2 TYR B  32      53.658  -6.495 120.305  1.00 24.05           C
ATOM   1136  CZ  TYR B  32      52.384  -6.716 120.795  1.00 26.51           C
ATOM   1137  OH  TYR B  32      52.102  -7.867 121.494  1.00 29.92           O
ATOM   1138  N   GLY B  33      54.389  -2.179 121.655  1.00 20.39           N
ATOM   1139  CA  GLY B  33      55.392  -2.477 122.660  1.00 21.80           C
ATOM   1140  C   GLY B  33      56.103  -1.279 123.248  1.00 20.94           C
ATOM   1141  O   GLY B  33      56.843  -1.441 124.228  1.00 23.51           O
ATOM   1142  N   SER B  34      55.899  -0.085 122.687  1.00 22.90           N
ATOM   1143  CA  SER B  34      56.488   1.143 123.203  1.00 22.34           C
ATOM   1144  C   SER B  34      55.671   1.692 124.371  1.00 23.05           C
ATOM   1145  O   SER B  34      54.615   1.165 124.733  1.00 27.08           O
ATOM   1146  CB  SER B  34      56.564   2.189 122.096  1.00 22.57           C
ATOM   1147  OG  SER B  34      55.253   2.643 121.780  1.00 30.45           O
ATOM   1148  N   ASN B  35      56.177   2.756 124.983  1.00 22.50           N
ATOM   1149  CA  ASN B  35      55.375   3.524 125.918  1.00 23.61           C
ATOM   1150  C   ASN B  35      54.851   4.773 125.209  1.00 27.27           C
ATOM   1151  O   ASN B  35      55.483   5.311 124.301  1.00 30.14           O
ATOM   1152  CB  ASN B  35      56.177   3.900 127.170  1.00 24.59           C
ATOM   1153  CG  ASN B  35      56.792   2.692 127.845  1.00 36.33           C
ATOM   1154  OD1 ASN B  35      57.899   2.760 128.401  1.00 49.02           O
ATOM   1155  ND2 ASN B  35      56.120   1.559 127.740  1.00 27.37           N
ATOM   1156  N   MET B  36      53.654   5.203 125.601  1.00 19.41           N
ATOM   1157  CA  MET B  36      52.947   6.325 124.999  1.00 18.68           C
ATOM   1158  C   MET B  36      52.503   7.323 126.057  1.00 25.13           C
ATOM   1159  O   MET B  36      51.877   6.930 127.043  1.00 33.12           O
ATOM   1160  CB  MET B  36      51.679   5.837 124.315  1.00 27.73           C
ATOM   1161  CG  MET B  36      50.898   6.920 123.615  1.00 44.96           C
ATOM   1162  SD  MET B  36      49.546   6.056 122.789  1.00 33.82           S
ATOM   1163  CE  MET B  36      48.665   5.288 124.130  1.00 37.73           C
ATOM   1164  N   THR B  37      52.760   8.615 125.838  1.00 23.62           N
ATOM   1165  CA  THR B  37      52.193   9.659 126.692  1.00 24.40           C
ATOM   1166  C   THR B  37      51.329  10.572 125.830  1.00 22.93           C
ATOM   1167  O   THR B  37      51.840  11.242 124.927  1.00 23.73           O
ATOM   1168  CB  THR B  37      53.292  10.463 127.400  1.00 28.71           C
ATOM   1169  OG1 THR B  37      54.096   9.587 128.211  1.00 28.03           O
ATOM   1170  CG2 THR B  37      52.664  11.547 128.285  1.00 27.26           C
ATOM   1171  N   ILE B  38      50.023  10.604 126.074  1.00 23.34           N
ATOM   1172  CA  ILE B  38      49.158  11.478 125.281  1.00 22.85           C
ATOM   1173  C   ILE B  38      48.779  12.688 126.129  1.00 22.43           C
ATOM   1174  O   ILE B  38      48.208  12.550 127.217  1.00 25.01           O
ATOM   1175  CB  ILE B  38      47.933  10.740 124.710  1.00 22.44           C
ATOM   1176  CG1 ILE B  38      47.096  10.025 125.773  1.00 26.38           C
ATOM   1177  CG2 ILE B  38      48.387   9.741 123.644  1.00 20.35           C
ATOM   1178  CD1 ILE B  38      45.946   9.233 125.150  1.00 24.74           C
ATOM   1179  N   GLU B  39      49.153  13.865 125.639  1.00 35.82           N
ATOM   1180  CA  GLU B  39      49.070  15.114 126.376  1.00 34.66           C
ATOM   1181  C   GLU B  39      47.683  15.729 126.299  1.00 31.69           C
ATOM   1182  O   GLU B  39      46.995  15.645 125.280  1.00 29.43           O
ATOM   1183  CB  GLU B  39      50.106  16.119 125.866  1.00 27.53           C
ATOM   1184  CG  GLU B  39      51.504  15.554 125.577  1.00 37.47           C
ATOM   1185  CD  GLU B  39      52.452  15.696 126.738  1.00 40.80           C
ATOM   1186  OE1 GLU B  39      52.074  16.388 127.704  1.00 45.28           O
ATOM   1187  OE2 GLU B  39      53.555  15.106 126.696  1.00 50.29           O
ATOM   1188  N   CYS B  40      47.345  16.429 127.365  1.00 32.16           N
ATOM   1189  CA  CYS B  40      46.035  17.031 127.504  1.00 29.26           C
ATOM   1190  C   CYS B  40      46.167  18.172 128.493  1.00 30.37           C
ATOM   1191  O   CYS B  40      46.718  17.989 129.583  1.00 33.96           O
ATOM   1192  CB  CYS B  40      45.082  15.956 128.001  1.00 33.16           C
ATOM   1193  SG  CYS B  40      43.466  16.709 128.326  1.00 31.76           S
ATOM   1194  N   LYS B  41      45.752  19.358 128.074  1.00 30.41           N
ATOM   1195  CA  LYS B  41      46.039  20.569 128.833  1.00 37.01           C
ATOM   1196  C   LYS B  41      44.758  21.285 129.230  1.00 34.58           C
ATOM   1197  O   LYS B  41      43.796  21.323 128.459  1.00 32.15           O
ATOM   1198  CB  LYS B  41      46.923  21.522 128.010  1.00 36.20           C
ATOM   1199  CG  LYS B  41      48.327  20.991 127.771  1.00 46.36           C
ATOM   1200  CD  LYS B  41      49.131  21.024 129.062  1.00 66.08           C
ATOM   1201  CE  LYS B  41      50.424  20.238 128.947  1.00 69.38           C
ATOM   1202  NZ  LYS B  41      50.982  20.275 127.566  1.00 68.25           N
ATOM   1203  N   PHE B  42      44.764  21.881 130.419  1.00 33.56           N
ATOM   1204  CA  PHE B  42      43.645  22.678 130.885  1.00 34.79           C
ATOM   1205  C   PHE B  42      44.172  23.891 131.643  1.00 40.38           C
ATOM   1206  O   PHE B  42      45.281  23.861 132.189  1.00 40.34           O
ATOM   1207  CB  PHE B  42      42.688  21.853 131.763  1.00 34.52           C
ATOM   1208  CG  PHE B  42      43.310  21.323 133.026  1.00 38.34           C
ATOM   1209  CD1 PHE B  42      44.112  20.192 132.999  1.00 40.42           C
ATOM   1210  CD2 PHE B  42      43.074  21.946 134.247  1.00 38.43           C
ATOM   1211  CE1 PHE B  42      44.674  19.692 134.159  1.00 40.22           C
ATOM   1212  CE2 PHE B  42      43.641  21.453 135.418  1.00 41.58           C
ATOM   1213  CZ  PHE B  42      44.445  20.327 135.369  1.00 41.83           C
ATOM   1214  N   PRO B  43      43.415  24.985 131.650  1.00 38.10           N
ATOM   1215  CA  PRO B  43      43.916  26.229 132.245  1.00 40.36           C
ATOM   1216  C   PRO B  43      44.001  26.151 133.759  1.00 42.41           C
ATOM   1217  O   PRO B  43      43.072  25.694 134.430  1.00 43.39           O
ATOM   1218  CB  PRO B  43      42.881  27.287 131.827  1.00 47.70           C
ATOM   1219  CG  PRO B  43      41.770  26.555 131.201  1.00 46.09           C
ATOM   1220  CD  PRO B  43      42.280  25.231 130.752  1.00 37.56           C
ATOM   1221  N   VAL B  44      45.121  26.637 134.294  1.00 47.45           N
ATOM   1222  CA  VAL B  44      45.309  26.792 135.732  1.00 55.34           C
ATOM   1223  C   VAL B  44      46.014  28.121 135.959  1.00 63.67           C
ATOM   1224  O   VAL B  44      47.219  28.243 135.710  1.00 68.78           O
ATOM   1225  CB  VAL B  44      46.109  25.627 136.339  1.00 54.54           C
ATOM   1226  CG1 VAL B  44      46.421  25.913 137.806  1.00 59.99           C
ATOM   1227  CG2 VAL B  44      45.358  24.313 136.206  1.00 49.59           C
ATOM   1228  N   GLU B  45      45.271  29.125 136.417  1.00 63.56           N
ATOM   1229  CA  GLU B  45      45.850  30.439 136.666  1.00 64.90           C
ATOM   1230  C   GLU B  45      46.467  30.498 138.058  1.00 72.92           C
ATOM   1231  O   GLU B  45      47.692  30.406 138.206  1.00 77.70           O
ATOM   1232  CB  GLU B  45      44.767  31.506 136.539  1.00  0.01           C
ATOM   1233  CG  GLU B  45      45.374  32.907 136.503  1.00  0.01           C
ATOM   1234  CD  GLU B  45      44.248  33.927 136.342  1.00  0.01           C
ATOM   1235  OE1 GLU B  45      43.495  34.046 137.342  1.00  0.01           O
ATOM   1236  OE2 GLU B  45      44.225  34.520 135.234  1.00  0.01           O
ATOM   1237  N   LYS B  46      45.633  30.648 139.085  1.00 73.98           N
ATOM   1238  CA  LYS B  46      46.118  30.608 140.456  1.00 71.82           C
ATOM   1239  C   LYS B  46      46.480  29.169 140.831  1.00 76.34           C
ATOM   1240  O   LYS B  46      46.409  28.247 140.012  1.00 80.25           O
ATOM   1241  CB  LYS B  46      45.048  31.142 141.405  1.00  0.01           C
ATOM   1242  CG  LYS B  46      45.600  31.347 142.820  1.00  0.01           C
ATOM   1243  CD  LYS B  46      44.528  31.910 143.756  1.00  0.01           C
ATOM   1244  CE  LYS B  46      45.072  32.092 145.165  1.00  0.01           C
ATOM   1245  NZ  LYS B  46      43.996  32.622 146.035  1.00  0.01           N
ATOM   1246  N   GLN B  47      46.879  28.975 142.089  1.00 69.85           N
ATOM   1247  CA  GLN B  47      47.321  27.661 142.546  1.00 62.13           C
ATOM   1248  C   GLN B  47      46.231  26.613 142.333  1.00 59.99           C
ATOM   1249  O   GLN B  47      45.042  26.879 142.521  1.00 60.47           O
ATOM   1250  CB  GLN B  47      47.741  27.724 144.011  1.00  0.01           C
ATOM   1251  CG  GLN B  47      48.472  26.451 144.441  1.00  0.01           C
ATOM   1252  CD  GLN B  47      48.979  26.522 145.874  1.00  0.01           C
ATOM   1253  OE1 GLN B  47      48.811  27.498 146.606  1.00  0.01           O
ATOM   1254  NE2 GLN B  47      49.629  25.425 146.279  1.00  0.01           N
ATOM   1255  N   LEU B  48      46.648  25.414 141.935  1.00 52.56           N
ATOM   1256  CA  LEU B  48      45.697  24.360 141.596  1.00 58.61           C
ATOM   1257  C   LEU B  48      44.881  23.964 142.819  1.00 62.15           C
ATOM   1258  O   LEU B  48      45.435  23.664 143.880  1.00 61.29           O
ATOM   1259  CB  LEU B  48      46.422  23.131 141.041  1.00 57.87           C
ATOM   1260  CG  LEU B  48      45.533  21.906 140.779  1.00 50.35           C
ATOM   1261  CD1 LEU B  48      44.474  22.220 139.724  1.00 46.48           C
ATOM   1262  CD2 LEU B  48      46.343  20.685 140.381  1.00 46.05           C
ATOM   1263  N   ASP B  49      43.561  23.959 142.662  1.00 60.77           N
ATOM   1264  CA  ASP B  49      42.638  23.544 143.715  1.00 67.02           C
ATOM   1265  C   ASP B  49      42.218  22.111 143.399  1.00 63.76           C
ATOM   1266  O   ASP B  49      41.271  21.876 142.646  1.00 60.93           O
ATOM   1267  CB  ASP B  49      41.449  24.495 143.793  1.00 70.60           C
ATOM   1268  CG  ASP B  49      40.428  24.076 144.831  1.00 78.44           C
ATOM   1269  OD1 ASP B  49      40.769  23.261 145.714  1.00 76.82           O
ATOM   1270  OD2 ASP B  49      39.283  24.572 144.765  1.00 84.88           O
ATOM   1271  N   LEU B  50      42.942  21.147 143.975  1.00 57.98           N
ATOM   1272  CA  LEU B  50      42.705  19.737 143.664  1.00 52.09           C
ATOM   1273  C   LEU B  50      41.285  19.317 143.992  1.00 45.81           C
ATOM   1274  O   LEU B  50      40.710  18.480 143.286  1.00 44.77           O
ATOM   1275  CB  LEU B  50      43.680  18.839 144.428  1.00 56.66           C
ATOM   1276  CG  LEU B  50      44.989  18.387 143.783  1.00 57.94           C
ATOM   1277  CD1 LEU B  50      45.584  17.249 144.599  1.00 61.32           C
ATOM   1278  CD2 LEU B  50      44.793  17.965 142.342  1.00 57.91           C
ATOM   1279  N   ALA B  51      40.709  19.880 145.053  1.00 46.83           N
ATOM   1280  CA  ALA B  51      39.365  19.501 145.466  1.00 52.93           C
ATOM   1281  C   ALA B  51      38.319  19.815 144.409  1.00 54.00           C
ATOM   1282  O   ALA B  51      37.251  19.196 144.412  1.00 57.41           O
ATOM   1283  CB  ALA B  51      39.003  20.201 146.777  1.00 58.94           C
ATOM   1284  N   ALA B  52      38.590  20.759 143.513  1.00 50.57           N
ATOM   1285  CA  ALA B  52      37.635  21.141 142.482  1.00 56.44           C
ATOM   1286  C   ALA B  52      37.916  20.494 141.132  1.00 51.00           C
ATOM   1287  O   ALA B  52      37.206  20.790 140.166  1.00 53.10           O
ATOM   1288  CB  ALA B  52      37.609  22.666 142.324  1.00 52.32           C
ATOM   1289  N   LEU B  53      38.917  19.619 141.040  1.00 34.32           N
ATOM   1290  CA  LEU B  53      39.347  19.056 139.763  1.00 31.03           C
ATOM   1291  C   LEU B  53      38.835  17.627 139.572  1.00 36.86           C
ATOM   1292  O   LEU B  53      38.845  16.825 140.509  1.00 37.77           O
ATOM   1293  CB  LEU B  53      40.879  19.064 139.657  1.00 40.40           C
ATOM   1294  CG  LEU B  53      41.535  18.380 138.451  1.00 34.73           C
ATOM   1295  CD1 LEU B  53      41.139  19.036 137.136  1.00 30.08           C
ATOM   1296  CD2 LEU B  53      43.064  18.337 138.578  1.00 34.69           C
ATOM   1297  N   ILE B  54      38.399  17.306 138.348  1.00 29.92           N
ATOM   1298  CA  ILE B  54      38.108  15.931 137.947  1.00 31.06           C
ATOM   1299  C   ILE B  54      38.766  15.680 136.598  1.00 29.54           C
ATOM   1300  O   ILE B  54      38.538  16.436 135.646  1.00 30.32           O
ATOM   1301  CB  ILE B  54      36.601  15.640 137.841  1.00 32.40           C
ATOM   1302  CG1 ILE B  54      35.896  15.824 139.179  1.00 30.64           C
ATOM   1303  CG2 ILE B  54      36.353  14.241 137.277  1.00 26.48           C
ATOM   1304  CD1 ILE B  54      34.387  15.973 139.029  1.00 34.74           C
ATOM   1305  N   VAL B  55      39.582  14.629 136.518  1.00 26.10           N
ATOM   1306  CA  VAL B  55      40.212  14.211 135.270  1.00 24.41           C
ATOM   1307  C   VAL B  55      39.749  12.799 134.964  1.00 23.83           C
ATOM   1308  O   VAL B  55      39.862  11.913 135.816  1.00 30.09           O
ATOM   1309  CB  VAL B  55      41.747  14.267 135.341  1.00 25.30           C
ATOM   1310  CG1 VAL B  55      42.360  13.709 134.049  1.00 23.20           C
ATOM   1311  CG2 VAL B  55      42.225  15.689 135.624  1.00 32.21           C
ATOM   1312  N   TYR B  56      39.242  12.585 133.750  1.00 20.86           N
ATOM   1313  CA  TYR B  56      38.771  11.264 133.369  1.00 21.19           C
ATOM   1314  C   TYR B  56      39.244  10.961 131.962  1.00 22.47           C
ATOM   1315  O   TYR B  56      39.079  11.787 131.061  1.00 23.61           O
ATOM   1316  CB  TYR B  56      37.248  11.200 133.453  1.00 23.17           C
ATOM   1317  CG  TYR B  56      36.645   9.930 132.920  1.00 25.15           C
ATOM   1318  CD1 TYR B  56      36.590   8.776 133.679  1.00 30.58           C
ATOM   1319  CD2 TYR B  56      36.119   9.901 131.646  1.00 20.37           C
ATOM   1320  CE1 TYR B  56      36.029   7.623 133.168  1.00 32.46           C
ATOM   1321  CE2 TYR B  56      35.538   8.772 131.139  1.00 25.49           C
ATOM   1322  CZ  TYR B  56      35.498   7.638 131.902  1.00 21.78           C
ATOM   1323  OH  TYR B  56      34.933   6.542 131.312  1.00 26.19           O
ATOM   1324  N   TRP B  57      39.851   9.795 131.782  1.00 21.19           N
ATOM   1325  CA  TRP B  57      40.284   9.340 130.470  1.00 21.30           C
ATOM   1326  C   TRP B  57      39.537   8.078 130.087  1.00 21.50           C
ATOM   1327  O   TRP B  57      39.420   7.150 130.893  1.00 20.94           O
ATOM   1328  CB  TRP B  57      41.780   9.020 130.452  1.00 19.79           C
ATOM   1329  CG  TRP B  57      42.697  10.182 130.342  1.00 21.80           C
ATOM   1330  CD1 TRP B  57      43.261  10.891 131.363  1.00 22.47           C
ATOM   1331  CD2 TRP B  57      43.206  10.733 129.131  1.00 19.30           C
ATOM   1332  NE1 TRP B  57      44.085  11.872 130.855  1.00 22.26           N
ATOM   1333  CE2 TRP B  57      44.077  11.785 129.487  1.00 22.34           C
ATOM   1334  CE3 TRP B  57      43.034  10.423 127.778  1.00 20.88           C
ATOM   1335  CZ2 TRP B  57      44.765  12.541 128.536  1.00 24.06           C
ATOM   1336  CZ3 TRP B  57      43.714  11.186 126.827  1.00 24.48           C
ATOM   1337  CH2 TRP B  57      44.565  12.231 127.215  1.00 21.00           C
ATOM   1338  N   GLU B  58      39.121   8.007 128.829  1.00 19.92           N
ATOM   1339  CA  GLU B  58      38.482   6.800 128.343  1.00 20.86           C
ATOM   1340  C   GLU B  58      38.850   6.594 126.884  1.00 28.12           C
ATOM   1341  O   GLU B  58      39.286   7.517 126.187  1.00 25.02           O
ATOM   1342  CB  GLU B  58      36.968   6.871 128.478  1.00 25.56           C
ATOM   1343  CG  GLU B  58      36.448   8.025 127.663  1.00 30.74           C
ATOM   1344  CD  GLU B  58      35.081   7.715 127.115  1.00 48.90           C
ATOM   1345  OE1 GLU B  58      34.195   7.382 127.916  1.00 55.59           O
ATOM   1346  OE2 GLU B  58      34.960   7.822 125.886  1.00 47.61           O
ATOM   1347  N   MET B  59      38.676   5.359 126.435  1.00 27.15           N
ATOM   1348  CA  MET B  59      38.781   5.038 125.020  1.00 28.07           C
ATOM   1349  C   MET B  59      37.641   4.087 124.716  1.00 28.53           C
ATOM   1350  O   MET B  59      37.543   3.032 125.342  1.00 27.02           O
ATOM   1351  CB  MET B  59      40.134   4.407 124.677  1.00 24.80           C
ATOM   1352  CG  MET B  59      40.317   4.281 123.187  1.00 51.43           C
ATOM   1353  SD  MET B  59      41.077   2.761 122.628  1.00 66.94           S
ATOM   1354  CE  MET B  59      40.085   1.621 123.540  1.00 28.87           C
ATOM   1355  N   GLU B  60      36.772   4.522 123.801  0.66 28.29           N
ATOM   1356  CA  GLU B  60      35.631   3.759 123.323  0.66 33.23           C
ATOM   1357  C   GLU B  60      34.870   3.123 124.490  0.66 32.19           C
ATOM   1358  O   GLU B  60      34.631   1.916 124.549  0.66 41.11           O
ATOM   1359  CB  GLU B  60      36.097   2.783 122.229  0.66 37.70           C
ATOM   1360  CG  GLU B  60      36.440   3.594 120.974  0.66 46.88           C
ATOM   1361  CD  GLU B  60      37.324   2.976 119.895  0.66 52.04           C
ATOM   1362  OE1 GLU B  60      37.512   1.734 119.923  0.66 46.16           O
ATOM   1363  OE2 GLU B  60      37.810   3.724 119.008  0.66 26.01           O
ATOM   1364  N   ASP B  61      34.517   3.983 125.447  1.00 31.63           N
ATOM   1365  CA  ASP B  61      33.739   3.691 126.654  1.00 45.02           C
ATOM   1366  C   ASP B  61      34.453   2.801 127.666  1.00 36.29           C
ATOM   1367  O   ASP B  61      33.817   2.345 128.620  1.00 39.92           O
ATOM   1368  CB  ASP B  61      32.380   3.073 126.318  1.00 54.33           C
ATOM   1369  CG  ASP B  61      31.632   3.878 125.289  1.00 62.39           C
ATOM   1370  OD1 ASP B  61      31.316   5.047 125.582  1.00 57.45           O
ATOM   1371  OD2 ASP B  61      31.376   3.344 124.192  1.00 67.17           O
ATOM   1372  N   LYS B  62      35.752   2.551 127.508  1.00 27.34           N
ATOM   1373  CA  LYS B  62      36.525   1.884 128.547  1.00 30.84           C
ATOM   1374  C   LYS B  62      37.118   2.922 129.495  1.00 24.85           C
ATOM   1375  O   LYS B  62      37.807   3.848 129.053  1.00 28.31           O
ATOM   1376  CB  LYS B  62      37.651   1.043 127.941  1.00 35.97           C
ATOM   1377  CG  LYS B  62      37.245   0.110 126.812  1.00 36.02           C
ATOM   1378  CD  LYS B  62      38.425  -0.758 126.407  1.00 39.05           C
ATOM   1379  CE  LYS B  62      38.193  -1.466 125.084  1.00 50.94           C
ATOM   1380  NZ  LYS B  62      37.185  -0.765 124.240  1.00 67.08           N
ATOM   1381  N   ASN B  63      36.853   2.766 130.795  1.00 23.72           N
ATOM   1382  CA  ASN B  63      37.443   3.634 131.807  1.00 22.84           C
ATOM   1383  C   ASN B  63      38.936   3.358 131.872  1.00 21.89           C
ATOM   1384  O   ASN B  63      39.333   2.247 132.230  1.00 26.45           O
ATOM   1385  CB  ASN B  63      36.858   3.363 133.196  1.00 24.92           C
ATOM   1386  CG  ASN B  63      35.356   3.564 133.283  1.00 45.81           C
ATOM   1387  OD1 ASN B  63      34.771   4.392 132.583  1.00 43.72           O
ATOM   1388  ND2 ASN B  63      34.724   2.808 134.185  1.00 46.62           N
ATOM   1389  N   ILE B  64      39.764   4.356 131.564  1.00 20.82           N
ATOM   1390  CA  ILE B  64      41.212   4.148 131.608  1.00 20.33           C
ATOM   1391  C   ILE B  64      41.742   4.574 132.964  1.00 23.70           C
ATOM   1392  O   ILE B  64      42.410   3.803 133.657  1.00 25.91           O
ATOM   1393  CB  ILE B  64      41.955   4.902 130.493  1.00 18.25           C
ATOM   1394  CG1 ILE B  64      41.418   4.448 129.141  1.00 22.08           C
ATOM   1395  CG2 ILE B  64      43.467   4.691 130.611  1.00 21.14           C
ATOM   1396  CD1 ILE B  64      41.929   5.284 128.009  1.00 24.65           C
ATOM   1397  N   ILE B  65      41.475   5.817 133.347  1.00 22.72           N
ATOM   1398  CA  ILE B  65      41.949   6.308 134.632  1.00 25.37           C
ATOM   1399  C   ILE B  65      41.103   7.509 135.021  1.00 37.45           C
ATOM   1400  O   ILE B  65      40.377   8.073 134.200  1.00 32.09           O
ATOM   1401  CB  ILE B  65      43.452   6.632 134.570  1.00 32.86           C
ATOM   1402  CG1 ILE B  65      44.028   6.666 135.983  1.00 43.40           C
ATOM   1403  CG2 ILE B  65      43.704   7.914 133.792  1.00 27.70           C
ATOM   1404  CD1 ILE B  65      45.521   6.550 136.012  1.00 48.06           C
ATOM   1405  N   GLN B  66      41.160   7.874 136.300  1.00 41.43           N
ATOM   1406  CA  GLN B  66      40.456   9.057 136.757  1.00 36.84           C
ATOM   1407  C   GLN B  66      41.125   9.600 138.011  1.00 38.89           C
ATOM   1408  O   GLN B  66      41.866   8.905 138.710  1.00 29.74           O
ATOM   1409  CB  GLN B  66      38.978   8.767 137.008  1.00 29.75           C
ATOM   1410  CG  GLN B  66      38.711   7.773 138.109  1.00 36.19           C
ATOM   1411  CD  GLN B  66      37.286   7.266 138.035  1.00 39.80           C
ATOM   1412  OE1 GLN B  66      36.859   6.769 136.999  1.00 45.64           O
ATOM   1413  NE2 GLN B  66      36.543   7.397 139.126  1.00 39.70           N
ATOM   1414  N   PHE B  67      40.879  10.879 138.250  1.00 32.85           N
ATOM   1415  CA  PHE B  67      41.348  11.580 139.434  1.00 37.35           C
ATOM   1416  C   PHE B  67      40.183  12.475 139.814  1.00 35.25           C
ATOM   1417  O   PHE B  67      39.865  13.406 139.071  1.00 32.90           O
ATOM   1418  CB  PHE B  67      42.606  12.385 139.117  1.00 28.29           C
ATOM   1419  CG  PHE B  67      43.425  12.736 140.315  1.00 42.12           C
ATOM   1420  CD1 PHE B  67      44.156  11.766 140.969  1.00 53.12           C
ATOM   1421  CD2 PHE B  67      43.477  14.040 140.761  1.00 53.25           C
ATOM   1422  CE1 PHE B  67      44.923  12.090 142.067  1.00 61.19           C
ATOM   1423  CE2 PHE B  67      44.239  14.370 141.862  1.00 64.58           C
ATOM   1424  CZ  PHE B  67      44.963  13.393 142.517  1.00 64.96           C
ATOM   1425  N   VAL B  68      39.506  12.167 140.915  1.00 29.72           N
ATOM   1426  CA  VAL B  68      38.241  12.816 141.240  1.00 33.91           C
ATOM   1427  C   VAL B  68      38.438  13.535 142.561  1.00 38.70           C
ATOM   1428  O   VAL B  68      38.457  12.897 143.621  1.00 40.06           O
ATOM   1429  CB  VAL B  68      37.077  11.826 141.310  1.00 38.72           C
ATOM   1430  CG1 VAL B  68      35.813  12.539 141.749  1.00 43.67           C
ATOM   1431  CG2 VAL B  68      36.869  11.188 139.956  1.00 39.55           C
ATOM   1432  N   HIS B  69      38.578  14.862 142.498  1.00 52.82           N
ATOM   1433  CA  HIS B  69      38.889  15.656 143.678  1.00 69.78           C
ATOM   1434  C   HIS B  69      40.005  14.974 144.461  1.00 71.83           C
ATOM   1435  O   HIS B  69      41.188  15.239 144.227  1.00 75.28           O
ATOM   1436  CB  HIS B  69      37.634  15.844 144.535  1.00 79.56           C
ATOM   1437  CG  HIS B  69      36.446  16.339 143.764  1.00 77.24           C
ATOM   1438  ND1 HIS B  69      36.534  17.343 142.823  1.00 71.08           N
ATOM   1439  CD2 HIS B  69      35.147  15.957 143.784  1.00 73.67           C
ATOM   1440  CE1 HIS B  69      35.343  17.572 142.303  1.00 64.77           C
ATOM   1441  NE2 HIS B  69      34.474  16.732 142.875  1.00 64.28           N
ATOM   1442  N   GLY B  70      39.630  14.060 145.354  1.00 72.85           N
ATOM   1443  CA  GLY B  70      40.587  13.265 146.095  1.00 68.93           C
ATOM   1444  C   GLY B  70      41.655  12.617 145.236  1.00 64.50           C
ATOM   1445  O   GLY B  70      42.748  13.170 145.082  1.00 64.38           O
ATOM   1446  N   GLU B  71      41.362  11.460 144.655  1.00 60.19           N
ATOM   1447  CA  GLU B  71      42.431  10.688 144.038  1.00 59.81           C
ATOM   1448  C   GLU B  71      41.821   9.749 142.998  1.00 51.04           C
ATOM   1449  O   GLU B  71      40.716   9.984 142.511  1.00 40.49           O
ATOM   1450  CB  GLU B  71      43.207   9.892 145.078  1.00  0.01           C
ATOM   1451  CG  GLU B  71      44.490   9.321 144.477  1.00  0.01           C
ATOM   1452  CD  GLU B  71      45.236   8.558 145.570  1.00  0.01           C
ATOM   1453  OE1 GLU B  71      44.753   7.432 145.849  1.00  0.01           O
ATOM   1454  OE2 GLU B  71      46.238   9.154 146.040  1.00  0.01           O
ATOM   1455  N   GLU B  72      42.568   8.689 142.673  1.00 49.26           N
ATOM   1456  CA  GLU B  72      42.230   7.761 141.604  1.00 47.33           C
ATOM   1457  C   GLU B  72      41.406   6.597 142.135  1.00 49.87           C
ATOM   1458  O   GLU B  72      41.647   6.107 143.240  1.00 60.25           O
ATOM   1459  CB  GLU B  72      43.475   7.274 140.876  1.00  0.01           C
ATOM   1460  CG  GLU B  72      43.101   6.569 139.573  1.00  0.01           C
ATOM   1461  CD  GLU B  72      44.390   6.228 138.829  1.00  0.01           C
ATOM   1462  OE1 GLU B  72      44.920   5.137 139.162  1.00  0.01           O
ATOM   1463  OE2 GLU B  72      44.748   7.078 137.975  1.00  0.01           O
ATOM   1464  N   ASP B  73      40.436   6.149 141.337  1.00 37.51           N
ATOM   1465  CA  ASP B  73      39.580   5.022 141.703  1.00 39.41           C
ATOM   1466  C   ASP B  73      39.839   3.881 140.727  1.00 46.25           C
ATOM   1467  O   ASP B  73      39.236   3.820 139.653  1.00 41.19           O
ATOM   1468  CB  ASP B  73      38.103   5.418 141.713  1.00 33.81           C
ATOM   1469  CG  ASP B  73      37.218   4.348 142.332  1.00 48.24           C
ATOM   1470  OD1 ASP B  73      37.752   3.284 142.718  1.00 49.45           O
ATOM   1471  OD2 ASP B  73      35.988   4.564 142.420  1.00 51.94           O
ATOM   1472  N   LEU B  74      40.708   2.953 141.121  1.00 41.86           N
ATOM   1473  CA  LEU B  74      41.015   1.817 140.264  1.00 36.78           C
ATOM   1474  C   LEU B  74      39.863   0.828 140.160  1.00 35.87           C
ATOM   1475  O   LEU B  74      39.875  -0.014 139.256  1.00 34.97           O
ATOM   1476  CB  LEU B  74      42.250   1.091 140.786  1.00 40.72           C
ATOM   1477  CG  LEU B  74      43.509   1.946 140.860  1.00 42.79           C
ATOM   1478  CD1 LEU B  74      44.625   1.142 141.488  1.00 44.26           C
ATOM   1479  CD2 LEU B  74      43.888   2.431 139.465  1.00 39.98           C
ATOM   1480  N   LYS B  75      38.881   0.890 141.068  1.00 36.95           N
ATOM   1481  CA  LYS B  75      37.851  -0.142 141.079  1.00 31.80           C
ATOM   1482  C   LYS B  75      37.043  -0.143 139.787  1.00 29.66           C
ATOM   1483  O   LYS B  75      36.525  -1.191 139.385  1.00 31.22           O
ATOM   1484  CB  LYS B  75      36.928   0.017 142.292  1.00 35.10           C
ATOM   1485  CG  LYS B  75      37.645  -0.083 143.638  1.00 37.95           C
ATOM   1486  CD  LYS B  75      36.683   0.003 144.830  1.00 42.57           C
ATOM   1487  CE  LYS B  75      35.780   1.223 144.729  1.00 41.13           C
ATOM   1488  NZ  LYS B  75      36.506   2.474 145.098  1.00 39.60           N
ATOM   1489  N   VAL B  76      36.938   1.007 139.116  1.00 29.32           N
ATOM   1490  CA  VAL B  76      36.151   1.124 137.892  1.00 27.61           C
ATOM   1491  C   VAL B  76      37.006   1.030 136.635  1.00 29.00           C
ATOM   1492  O   VAL B  76      36.471   1.128 135.521  1.00 29.26           O
ATOM   1493  CB  VAL B  76      35.354   2.441 137.889  1.00 32.03           C
ATOM   1494  CG1 VAL B  76      34.354   2.461 139.049  1.00 35.58           C
ATOM   1495  CG2 VAL B  76      36.315   3.610 137.997  1.00 28.96           C
ATOM   1496  N   GLN B  77      38.312   0.827 136.777  1.00 28.94           N
ATOM   1497  CA  GLN B  77      39.205   0.791 135.629  1.00 25.47           C
ATOM   1498  C   GLN B  77      38.955  -0.460 134.793  1.00 24.38           C
ATOM   1499  O   GLN B  77      38.794  -1.561 135.324  1.00 28.13           O
ATOM   1500  CB  GLN B  77      40.653   0.838 136.113  1.00 26.63           C
ATOM   1501  CG  GLN B  77      41.705   0.684 135.040  1.00 29.00           C
ATOM   1502  CD  GLN B  77      43.098   0.806 135.622  1.00 30.84           C
ATOM   1503  OE1 GLN B  77      43.508  -0.005 136.444  1.00 32.26           O
ATOM   1504  NE2 GLN B  77      43.806   1.860 135.243  1.00 31.19           N
ATOM   1505  N   HIS B  78      38.931  -0.287 133.473  1.00 27.53           N
ATOM   1506  CA  HIS B  78      38.791  -1.417 132.560  1.00 28.85           C
ATOM   1507  C   HIS B  78      40.006  -2.341 132.651  1.00 24.72           C
ATOM   1508  O   HIS B  78      41.146  -1.885 132.746  1.00 27.31           O
ATOM   1509  CB  HIS B  78      38.623  -0.894 131.127  1.00 30.29           C
ATOM   1510  CG  HIS B  78      38.208  -1.938 130.139  1.00 36.26           C
ATOM   1511  ND1 HIS B  78      39.101  -2.818 129.564  1.00 34.65           N
ATOM   1512  CD2 HIS B  78      36.996  -2.229 129.609  1.00 37.28           C
ATOM   1513  CE1 HIS B  78      38.462  -3.616 128.730  1.00 37.74           C
ATOM   1514  NE2 HIS B  78      37.168  -3.276 128.739  1.00 37.62           N
ATOM   1515  N   SER B  79      39.757  -3.654 132.608  1.00 32.12           N
ATOM   1516  CA  SER B  79      40.837  -4.610 132.846  1.00 32.61           C
ATOM   1517  C   SER B  79      41.947  -4.502 131.803  1.00 30.68           C
ATOM   1518  O   SER B  79      43.108  -4.796 132.107  1.00 35.82           O
ATOM   1519  CB  SER B  79      40.300  -6.043 132.886  1.00 36.01           C
ATOM   1520  OG  SER B  79      39.736  -6.430 131.648  1.00 41.56           O
ATOM   1521  N   SER B  80      41.626  -4.081 130.579  1.00 35.21           N
ATOM   1522  CA  SER B  80      42.670  -4.015 129.559  1.00 39.38           C
ATOM   1523  C   SER B  80      43.686  -2.908 129.819  1.00 41.64           C
ATOM   1524  O   SER B  80      44.718  -2.866 129.138  1.00 39.36           O
ATOM   1525  CB  SER B  80      42.046  -3.836 128.173  1.00 46.94           C
ATOM   1526  OG  SER B  80      41.537  -2.526 128.020  1.00 44.94           O
ATOM   1527  N   TYR B  81      43.434  -2.023 130.783  1.00 32.63           N
ATOM   1528  CA  TYR B  81      44.376  -0.966 131.129  1.00 29.70           C
ATOM   1529  C   TYR B  81      44.970  -1.136 132.523  1.00 34.37           C
ATOM   1530  O   TYR B  81      45.828  -0.339 132.921  1.00 37.65           O
ATOM   1531  CB  TYR B  81      43.699   0.404 130.991  1.00 28.11           C
ATOM   1532  CG  TYR B  81      43.500   0.803 129.536  1.00 29.25           C
ATOM   1533  CD1 TYR B  81      44.563   1.281 128.796  1.00 30.14           C
ATOM   1534  CD2 TYR B  81      42.262   0.676 128.897  1.00 25.00           C
ATOM   1535  CE1 TYR B  81      44.413   1.644 127.468  1.00 31.37           C
ATOM   1536  CE2 TYR B  81      42.104   1.034 127.559  1.00 25.28           C
ATOM   1537  CZ  TYR B  81      43.183   1.514 126.848  1.00 34.78           C
ATOM   1538  OH  TYR B  81      43.062   1.881 125.519  1.00 31.02           O
ATOM   1539  N   ARG B  82      44.565  -2.170 133.256  1.00 36.87           N
ATOM   1540  CA  ARG B  82      45.089  -2.425 134.594  1.00 32.78           C
ATOM   1541  C   ARG B  82      46.614  -2.506 134.593  1.00 39.07           C
ATOM   1542  O   ARG B  82      47.214  -3.193 133.763  1.00 37.50           O
ATOM   1543  CB  ARG B  82      44.495  -3.725 135.127  1.00 42.81           C
ATOM   1544  CG  ARG B  82      45.086  -4.201 136.432  1.00 53.60           C
ATOM   1545  CD  ARG B  82      44.771  -5.668 136.602  1.00 71.40           C
ATOM   1546  NE  ARG B  82      43.374  -5.925 136.266  1.00 85.69           N
ATOM   1547  CZ  ARG B  82      42.351  -5.768 137.104  1.00 93.10           C
ATOM   1548  NH1 ARG B  82      42.564  -5.336 138.339  1.00 97.33           N
ATOM   1549  NH2 ARG B  82      41.109  -6.027 136.691  1.00 91.07           N
ATOM   1550  N   GLN B  83      47.232  -1.787 135.527  1.00 33.93           N
ATOM   1551  CA  GLN B  83      48.678  -1.724 135.724  1.00 35.62           C
ATOM   1552  C   GLN B  83      49.438  -1.202 134.505  1.00 36.76           C
ATOM   1553  O   GLN B  83      50.676  -1.275 134.476  1.00 40.60           O
ATOM   1554  CB  GLN B  83      49.241  -3.089 136.147  1.00 43.78           C
ATOM   1555  CG  GLN B  83      48.953  -3.459 137.595  1.00 60.20           C
ATOM   1556  CD  GLN B  83      49.405  -4.869 137.936  1.00 79.32           C
ATOM   1557  OE1 GLN B  83      48.860  -5.504 138.839  1.00 88.59           O
ATOM   1558  NE2 GLN B  83      50.400  -5.366 137.209  1.00 79.83           N
ATOM   1559  N   ARG B  84      48.750  -0.671 133.496  1.00 30.13           N
ATOM   1560  CA  ARG B  84      49.421  -0.107 132.330  1.00 35.90           C
ATOM   1561  C   ARG B  84      49.163   1.381 132.147  1.00 26.20           C
ATOM   1562  O   ARG B  84      49.736   1.987 131.237  1.00 33.30           O
ATOM   1563  CB  ARG B  84      48.991  -0.829 131.043  1.00 35.60           C
ATOM   1564  CG  ARG B  84      49.062  -2.337 131.084  1.00 42.99           C
ATOM   1565  CD  ARG B  84      48.371  -2.933 129.857  1.00 51.31           C
ATOM   1566  NE  ARG B  84      48.884  -2.276 128.667  1.00 44.98           N
ATOM   1567  CZ  ARG B  84      48.155  -1.691 127.723  1.00 31.48           C
ATOM   1568  NH1 ARG B  84      46.822  -1.697 127.738  1.00 32.86           N
ATOM   1569  NH2 ARG B  84      48.794  -1.102 126.725  1.00 27.64           N
ATOM   1570  N   ALA B  85      48.325   1.990 132.965  1.00 26.38           N
ATOM   1571  CA  ALA B  85      47.906   3.363 132.734  1.00 24.35           C
ATOM   1572  C   ALA B  85      48.150   4.188 133.985  1.00 29.45           C
ATOM   1573  O   ALA B  85      47.866   3.738 135.098  1.00 29.58           O
ATOM   1574  CB  ALA B  85      46.420   3.423 132.344  1.00 24.97           C
ATOM   1575  N   ARG B  86      48.683   5.393 133.808  1.00 26.42           N
ATOM   1576  CA  ARG B  86      48.817   6.268 134.959  1.00 32.88           C
ATOM   1577  C   ARG B  86      48.716   7.729 134.547  1.00 33.11           C
ATOM   1578  O   ARG B  86      49.001   8.111 133.413  1.00 26.41           O
ATOM   1579  CB  ARG B  86      50.117   6.002 135.733  1.00 33.61           C
ATOM   1580  CG  ARG B  86      51.408   6.264 134.999  1.00 35.69           C
ATOM   1581  CD  ARG B  86      52.587   5.981 135.931  1.00 45.72           C
ATOM   1582  NE  ARG B  86      52.468   4.659 136.546  1.00 61.06           N
ATOM   1583  CZ  ARG B  86      53.173   4.250 137.597  1.00 75.73           C
ATOM   1584  NH1 ARG B  86      54.057   5.060 138.166  1.00 80.23           N
ATOM   1585  NH2 ARG B  86      52.992   3.029 138.085  1.00 75.45           N
ATOM   1586  N   LEU B  87      48.287   8.538 135.497  1.00 27.58           N
ATOM   1587  CA  LEU B  87      48.225   9.980 135.346  1.00 29.46           C
ATOM   1588  C   LEU B  87      49.414  10.566 136.091  1.00 38.93           C
ATOM   1589  O   LEU B  87      49.666  10.188 137.237  1.00 48.50           O
ATOM   1590  CB  LEU B  87      46.914  10.500 135.932  1.00 27.98           C
ATOM   1591  CG  LEU B  87      46.371  11.907 135.735  1.00 44.04           C
ATOM   1592  CD1 LEU B  87      46.418  12.357 134.275  1.00 45.88           C
ATOM   1593  CD2 LEU B  87      44.968  11.963 136.295  1.00 43.76           C
ATOM   1594  N   LEU B  88      50.166  11.451 135.437  1.00 45.92           N
ATOM   1595  CA  LEU B  88      51.308  12.093 136.091  1.00 53.77           C
ATOM   1596  C   LEU B  88      50.773  13.177 137.016  1.00 54.88           C
ATOM   1597  O   LEU B  88      50.442  14.279 136.580  1.00 65.45           O
ATOM   1598  CB  LEU B  88      52.305  12.628 135.065  1.00 58.65           C
ATOM   1599  CG  LEU B  88      52.586  11.719 133.855  1.00 63.32           C
ATOM   1600  CD1 LEU B  88      53.262  12.467 132.699  1.00 58.85           C
ATOM   1601  CD2 LEU B  88      53.398  10.484 134.242  1.00 67.48           C
ATOM   1602  N   LYS B  89      50.704  12.852 138.310  1.00 54.87           N
ATOM   1603  CA  LYS B  89      49.864  13.597 139.243  1.00 58.60           C
ATOM   1604  C   LYS B  89      50.398  15.005 139.507  1.00 72.51           C
ATOM   1605  O   LYS B  89      49.617  15.957 139.617  1.00 75.49           O
ATOM   1606  CB  LYS B  89      49.724  12.817 140.550  1.00  0.01           C
ATOM   1607  CG  LYS B  89      48.591  13.370 141.421  1.00  0.01           C
ATOM   1608  CD  LYS B  89      48.388  12.525 142.681  1.00  0.01           C
ATOM   1609  CE  LYS B  89      47.266  13.089 143.540  1.00  0.01           C
ATOM   1610  NZ  LYS B  89      47.102  12.240 144.745  1.00  0.01           N
ATOM   1611  N   ASP B  90      51.714  15.163 139.632  1.00 78.62           N
ATOM   1612  CA  ASP B  90      52.261  16.468 139.987  1.00 79.21           C
ATOM   1613  C   ASP B  90      52.402  17.404 138.795  1.00 72.67           C
ATOM   1614  O   ASP B  90      52.794  18.561 138.983  1.00 80.72           O
ATOM   1615  CB  ASP B  90      53.612  16.305 140.685  1.00 86.41           C
ATOM   1616  CG  ASP B  90      54.512  15.321 139.980  1.00 97.50           C
ATOM   1617  OD1 ASP B  90      54.994  15.643 138.874  1.00103.25           O
ATOM   1618  OD2 ASP B  90      54.731  14.222 140.530  1.00102.27           O
ATOM   1619  N   GLN B  91      52.106  16.944 137.584  1.00 59.14           N
ATOM   1620  CA  GLN B  91      51.989  17.851 136.453  1.00 54.44           C
ATOM   1621  C   GLN B  91      50.619  18.507 136.387  1.00 53.31           C
ATOM   1622  O   GLN B  91      50.404  19.376 135.533  1.00 51.06           O
ATOM   1623  CB  GLN B  91      52.311  17.074 135.174  1.00  0.01           C
ATOM   1624  CG  GLN B  91      52.720  17.996 134.025  1.00  0.01           C
ATOM   1625  CD  GLN B  91      53.202  17.231 132.802  1.00  0.01           C
ATOM   1626  OE1 GLN B  91      53.245  16.000 132.743  1.00  0.01           O
ATOM   1627  NE2 GLN B  91      53.581  18.010 131.783  1.00  0.01           N
ATOM   1628  N   LEU B  92      49.694  18.112 137.265  1.00 53.80           N
ATOM   1629  CA  LEU B  92      48.353  18.681 137.233  1.00 48.50           C
ATOM   1630  C   LEU B  92      48.362  20.145 137.646  1.00 50.58           C
ATOM   1631  O   LEU B  92      47.539  20.927 137.154  1.00 47.66           O
ATOM   1632  CB  LEU B  92      47.418  17.879 138.138  1.00 42.60           C
ATOM   1633  CG  LEU B  92      46.971  16.510 137.623  1.00 40.44           C
ATOM   1634  CD1 LEU B  92      46.347  15.704 138.745  1.00 43.95           C
ATOM   1635  CD2 LEU B  92      46.002  16.641 136.441  1.00 39.73           C
ATOM   1636  N   SER B  93      49.278  20.530 138.540  1.00 49.07           N
ATOM   1637  CA  SER B  93      49.385  21.921 138.962  1.00 58.19           C
ATOM   1638  C   SER B  93      49.821  22.834 137.828  1.00 59.55           C
ATOM   1639  O   SER B  93      49.603  24.046 137.906  1.00 62.95           O
ATOM   1640  CB  SER B  93      50.364  22.050 140.133  1.00 68.03           C
ATOM   1641  OG  SER B  93      49.869  21.398 141.288  1.00 75.64           O
ATOM   1642  N   LEU B  94      50.445  22.287 136.789  1.00 52.58           N
ATOM   1643  CA  LEU B  94      50.805  23.054 135.607  1.00 52.88           C
ATOM   1644  C   LEU B  94      49.745  22.967 134.516  1.00 53.15           C
ATOM   1645  O   LEU B  94      49.995  23.401 133.387  1.00 53.69           O
ATOM   1646  CB  LEU B  94      52.156  22.584 135.063  1.00 58.15           C
ATOM   1647  CG  LEU B  94      53.386  22.887 135.932  1.00 61.46           C
ATOM   1648  CD1 LEU B  94      54.543  21.995 135.530  1.00 61.99           C
ATOM   1649  CD2 LEU B  94      53.791  24.357 135.853  1.00 65.17           C
ATOM   1650  N   GLY B  95      48.580  22.407 134.827  1.00 41.41           N
ATOM   1651  CA  GLY B  95      47.533  22.254 133.835  1.00 37.84           C
ATOM   1652  C   GLY B  95      47.765  21.125 132.858  1.00 46.63           C
ATOM   1653  O   GLY B  95      47.289  21.187 131.719  1.00 42.62           O
ATOM   1654  N   ASN B  96      48.482  20.085 133.273  1.00 40.52           N
ATOM   1655  CA  ASN B  96      48.885  18.989 132.397  1.00 40.81           C
ATOM   1656  C   ASN B  96      48.192  17.717 132.871  1.00 34.14           C
ATOM   1657  O   ASN B  96      48.460  17.238 133.978  1.00 38.29           O
ATOM   1658  CB  ASN B  96      50.413  18.860 132.412  1.00 49.32           C
ATOM   1659  CG  ASN B  96      50.925  17.612 131.717  1.00 55.35           C
ATOM   1660  OD1 ASN B  96      50.186  16.915 131.024  1.00 54.59           O
ATOM   1661  ND2 ASN B  96      52.215  17.332 131.894  1.00 53.41           N
ATOM   1662  N   ALA B  97      47.290  17.176 132.043  1.00 30.98           N
ATOM   1663  CA  ALA B  97      46.579  15.944 132.376  1.00 26.89           C
ATOM   1664  C   ALA B  97      46.998  14.769 131.501  1.00 35.07           C
ATOM   1665  O   ALA B  97      46.150  14.039 130.979  1.00 42.37           O
ATOM   1666  CB  ALA B  97      45.069  16.146 132.250  1.00 27.82           C
ATOM   1667  N   ALA B  98      48.295  14.545 131.393  1.00 28.76           N
ATOM   1668  CA  ALA B  98      48.838  13.568 130.461  1.00 27.98           C
ATOM   1669  C   ALA B  98      48.595  12.150 130.947  1.00 33.93           C
ATOM   1670  O   ALA B  98      48.753  11.845 132.130  1.00 30.57           O
ATOM   1671  CB  ALA B  98      50.334  13.802 130.281  1.00 33.53           C
ATOM   1672  N   LEU B  99      48.212  11.280 130.014  1.00 23.49           N
ATOM   1673  CA  LEU B  99      48.001   9.863 130.273  1.00 23.04           C
ATOM   1674  C   LEU B  99      49.206   9.077 129.768  1.00 23.99           C
ATOM   1675  O   LEU B  99      49.554   9.184 128.591  1.00 23.04           O
ATOM   1676  CB  LEU B  99      46.737   9.397 129.553  1.00 21.85           C
ATOM   1677  CG  LEU B  99      46.569   7.887 129.488  1.00 23.03           C
ATOM   1678  CD1 LEU B  99      46.343   7.331 130.888  1.00 25.62           C
ATOM   1679  CD2 LEU B  99      45.415   7.543 128.559  1.00 24.79           C
ATOM   1680  N   GLN B 100      49.821   8.269 130.631  1.00 22.84           N
ATOM   1681  CA  GLN B 100      50.920   7.401 130.218  1.00 22.11           C
ATOM   1682  C   GLN B 100      50.420   5.967 130.132  1.00 25.46           C
ATOM   1683  O   GLN B 100      49.941   5.404 131.124  1.00 27.93           O
ATOM   1684  CB  GLN B 100      52.127   7.474 131.164  1.00 26.69           C
ATOM   1685  CG  GLN B 100      53.322   6.678 130.625  1.00 41.69           C
ATOM   1686  CD  GLN B 100      54.416   6.408 131.654  1.00 61.41           C
ATOM   1687  OE1 GLN B 100      54.141   6.106 132.821  1.00 55.74           O
ATOM   1688  NE2 GLN B 100      55.670   6.497 131.216  1.00 71.24           N
ATOM   1689  N   ILE B 101      50.574   5.363 128.960  1.00 24.55           N
ATOM   1690  CA  ILE B 101      50.283   3.953 128.742  1.00 19.97           C
ATOM   1691  C   ILE B 101      51.603   3.236 128.511  1.00 22.70           C
ATOM   1692  O   ILE B 101      52.373   3.633 127.633  1.00 26.86           O
ATOM   1693  CB  ILE B 101      49.356   3.758 127.530  1.00 23.20           C
ATOM   1694  CG1 ILE B 101      48.057   4.533 127.730  1.00 26.38           C
ATOM   1695  CG2 ILE B 101      49.095   2.269 127.309  1.00 26.25           C
ATOM   1696  CD1 ILE B 101      47.276   4.045 128.908  1.00 28.01           C
ATOM   1697  N   THR B 102      51.866   2.188 129.285  1.00 22.52           N
ATOM   1698  CA  THR B 102      53.090   1.415 129.101  1.00 24.53           C
ATOM   1699  C   THR B 102      52.779   0.163 128.294  1.00 27.39           C
ATOM   1700  O   THR B 102      51.698  -0.420 128.418  1.00 28.47           O
ATOM   1701  CB  THR B 102      53.736   1.044 130.435  1.00 34.53           C
ATOM   1702  OG1 THR B 102      52.840   0.226 131.186  1.00 42.71           O
ATOM   1703  CG2 THR B 102      54.068   2.291 131.232  1.00 27.56           C
ATOM   1704  N   ASP B 103      53.713  -0.207 127.419  1.00 25.84           N
ATOM   1705  CA  ASP B 103      53.653  -1.455 126.662  1.00 26.84           C
ATOM   1706  C   ASP B 103      52.407  -1.490 125.773  1.00 24.82           C
ATOM   1707  O   ASP B 103      51.453  -2.241 125.992  1.00 23.71           O
ATOM   1708  CB  ASP B 103      53.718  -2.654 127.612  1.00 28.40           C
ATOM   1709  CG  ASP B 103      53.994  -3.951 126.894  1.00 43.26           C
ATOM   1710  OD1 ASP B 103      54.276  -3.915 125.677  1.00 39.92           O
ATOM   1711  OD2 ASP B 103      53.920  -5.009 127.555  1.00 48.58           O
ATOM   1712  N   VAL B 104      52.453  -0.639 124.745  1.00 20.22           N
ATOM   1713  CA  VAL B 104      51.299  -0.447 123.879  1.00 22.01           C
ATOM   1714  C   VAL B 104      50.936  -1.742 123.160  1.00 20.70           C
ATOM   1715  O   VAL B 104      51.796  -2.464 122.638  1.00 24.25           O
ATOM   1716  CB  VAL B 104      51.572   0.705 122.902  1.00 23.94           C
ATOM   1717  CG1 VAL B 104      50.545   0.698 121.782  1.00 22.74           C
ATOM   1718  CG2 VAL B 104      51.518   2.039 123.645  1.00 22.54           C
ATOM   1719  N   LYS B 105      49.640  -2.034 123.132  1.00 20.86           N
ATOM   1720  CA  LYS B 105      49.058  -3.212 122.517  1.00 23.14           C
ATOM   1721  C   LYS B 105      48.205  -2.798 121.316  1.00 23.41           C
ATOM   1722  O   LYS B 105      47.828  -1.631 121.176  1.00 22.99           O
ATOM   1723  CB  LYS B 105      48.202  -3.970 123.546  1.00 28.51           C
ATOM   1724  CG  LYS B 105      48.972  -4.604 124.710  1.00 26.68           C
ATOM   1725  CD  LYS B 105      49.936  -5.681 124.199  1.00 44.69           C
ATOM   1726  CE  LYS B 105      50.745  -6.349 125.319  1.00 48.35           C
ATOM   1727  NZ  LYS B 105      51.802  -7.265 124.767  1.00 38.53           N
ATOM   1728  N   LEU B 106      47.910  -3.757 120.433  1.00 26.42           N
ATOM   1729  CA  LEU B 106      47.131  -3.407 119.246  1.00 24.57           C
ATOM   1730  C   LEU B 106      45.740  -2.923 119.627  1.00 22.50           C
ATOM   1731  O   LEU B 106      45.180  -2.058 118.945  1.00 22.94           O
ATOM   1732  CB  LEU B 106      47.065  -4.585 118.261  1.00 30.74           C
ATOM   1733  CG  LEU B 106      48.260  -4.658 117.295  1.00 37.19           C
ATOM   1734  CD1 LEU B 106      48.272  -5.977 116.547  1.00 35.41           C
ATOM   1735  CD2 LEU B 106      48.291  -3.499 116.287  1.00 33.90           C
ATOM   1736  N   GLN B 107      45.189  -3.416 120.740  1.00 24.77           N
ATOM   1737  CA  GLN B 107      43.874  -2.948 121.177  1.00 25.20           C
ATOM   1738  C   GLN B 107      43.890  -1.526 121.719  1.00 20.23           C
ATOM   1739  O   GLN B 107      42.811  -0.973 121.975  1.00 24.88           O
ATOM   1740  CB  GLN B 107      43.265  -3.879 122.233  1.00 36.50           C
ATOM   1741  CG  GLN B 107      43.661  -5.332 122.122  1.00 54.31           C
ATOM   1742  CD  GLN B 107      45.085  -5.586 122.578  1.00 59.08           C
ATOM   1743  OE1 GLN B 107      45.486  -5.116 123.636  1.00 67.76           O
ATOM   1744  NE2 GLN B 107      45.861  -6.295 121.766  1.00 47.88           N
ATOM   1745  N   ASP B 108      45.065  -0.921 121.874  1.00 20.26           N
ATOM   1746  CA  ASP B 108      45.160   0.466 122.299  1.00 17.92           C
ATOM   1747  C   ASP B 108      44.903   1.445 121.172  1.00 19.17           C
ATOM   1748  O   ASP B 108      44.785   2.647 121.438  1.00 23.29           O
ATOM   1749  CB  ASP B 108      46.545   0.751 122.878  1.00 18.36           C
ATOM   1750  CG  ASP B 108      46.773   0.064 124.204  1.00 28.17           C
ATOM   1751  OD1 ASP B 108      45.783  -0.172 124.931  1.00 22.62           O
ATOM   1752  OD2 ASP B 108      47.939  -0.204 124.537  1.00 26.91           O
ATOM   1753  N   ALA B 109      44.812   0.968 119.927  1.00 19.09           N
ATOM   1754  CA  ALA B 109      44.479   1.837 118.810  1.00 20.15           C
ATOM   1755  C   ALA B 109      43.017   2.242 118.898  1.00 22.29           C
ATOM   1756  O   ALA B 109      42.154   1.386 119.092  1.00 24.11           O
ATOM   1757  CB  ALA B 109      44.715   1.118 117.487  1.00 21.62           C
ATOM   1758  N   GLY B 110      42.736   3.524 118.728  1.00 19.87           N
ATOM   1759  CA  GLY B 110      41.359   3.990 118.734  1.00 18.77           C
ATOM   1760  C   GLY B 110      41.298   5.448 119.139  1.00 22.64           C
ATOM   1761  O   GLY B 110      42.313   6.137 119.165  1.00 22.19           O
ATOM   1762  N   VAL B 111      40.096   5.898 119.495  1.00 21.66           N
ATOM   1763  CA  VAL B 111      39.876   7.296 119.849  1.00 20.95           C
ATOM   1764  C   VAL B 111      39.748   7.420 121.366  1.00 23.07           C
ATOM   1765  O   VAL B 111      38.837   6.843 121.976  1.00 22.82           O
ATOM   1766  CB  VAL B 111      38.639   7.871 119.146  1.00 21.86           C
ATOM   1767  CG1 VAL B 111      38.411   9.319 119.578  1.00 24.12           C
ATOM   1768  CG2 VAL B 111      38.809   7.791 117.638  1.00 22.36           C
ATOM   1769  N   TYR B 112      40.626   8.221 121.946  1.00 20.51           N
ATOM   1770  CA  TYR B 112      40.706   8.518 123.369  1.00 20.59           C
ATOM   1771  C   TYR B 112      40.025   9.848 123.643  1.00 19.66           C
ATOM   1772  O   TYR B 112      39.991  10.740 122.793  1.00 20.87           O
ATOM   1773  CB  TYR B 112      42.176   8.601 123.820  1.00 16.12           C
ATOM   1774  CG  TYR B 112      42.870   7.264 123.846  1.00 19.38           C
ATOM   1775  CD1 TYR B 112      43.160   6.600 122.656  1.00 21.80           C
ATOM   1776  CD2 TYR B 112      43.235   6.674 125.042  1.00 21.69           C
ATOM   1777  CE1 TYR B 112      43.764   5.370 122.667  1.00 19.60           C
ATOM   1778  CE2 TYR B 112      43.873   5.455 125.070  1.00 22.91           C
ATOM   1779  CZ  TYR B 112      44.130   4.804 123.874  1.00 23.41           C
ATOM   1780  OH  TYR B 112      44.774   3.581 123.884  1.00 23.17           O
ATOM   1781  N   ARG B 113      39.466   9.993 124.841  1.00 19.99           N
ATOM   1782  CA  ARG B 113      38.880  11.258 125.252  0.58 18.13           C
ATOM   1783  C   ARG B 113      39.458  11.643 126.600  1.00 21.25           C
ATOM   1784  O   ARG B 113      39.470  10.826 127.525  1.00 22.50           O
ATOM   1785  CB  ARG B 113      37.346  11.179 125.337  0.58 22.88           C
ATOM   1786  CG  ARG B 113      36.656  11.446 124.018  0.58 26.66           C
ATOM   1787  CD  ARG B 113      35.185  11.014 124.016  0.58 24.43           C
ATOM   1788  NE  ARG B 113      34.789  10.745 122.638  0.58 23.84           N
ATOM   1789  CZ  ARG B 113      35.074   9.614 122.001  0.58 31.65           C
ATOM   1790  NH1 ARG B 113      35.725   8.646 122.630  0.58 41.56           N
ATOM   1791  NH2 ARG B 113      34.721   9.453 120.735  0.58 29.96           N
ATOM   1792  N   CYS B 114      39.922  12.893 126.695  0.60 20.67           N
ATOM   1793  CA  CYS B 114      40.391  13.511 127.933  0.60 26.11           C
ATOM   1794  C   CYS B 114      39.287  14.452 128.413  0.60 25.69           C
ATOM   1795  O   CYS B 114      39.062  15.500 127.795  0.60 23.05           O
ATOM   1796  CB  CYS B 114      41.694  14.268 127.671  0.60 26.43           C
ATOM   1797  SG  CYS B 114      42.468  15.113 129.086  0.60 20.62           S
ATOM   1798  N   MET B 115      38.588  14.076 129.491  1.00 20.36           N
ATOM   1799  CA  MET B 115      37.465  14.846 130.005  1.00 22.42           C
ATOM   1800  C   MET B 115      37.891  15.492 131.310  1.00 27.04           C
ATOM   1801  O   MET B 115      38.385  14.804 132.208  1.00 27.25           O
ATOM   1802  CB  MET B 115      36.247  13.959 130.240  1.00 29.54           C
ATOM   1803  CG  MET B 115      36.049  12.872 129.207  1.00 32.75           C
ATOM   1804  SD  MET B 115      34.277  12.648 129.095  1.00 41.77           S
ATOM   1805  CE  MET B 115      33.828  11.312 130.160  1.00 51.39           C
ATOM   1806  N   ILE B 116      37.704  16.803 131.421  1.00 21.97           N
ATOM   1807  CA  ILE B 116      38.167  17.532 132.591  1.00 23.36           C
ATOM   1808  C   ILE B 116      37.071  18.459 133.083  1.00 25.96           C
ATOM   1809  O   ILE B 116      36.463  19.185 132.292  1.00 29.93           O
ATOM   1810  CB  ILE B 116      39.440  18.340 132.282  1.00 24.22           C
ATOM   1811  CG1 ILE B 116      40.521  17.393 131.765  1.00 26.61           C
ATOM   1812  CG2 ILE B 116      39.869  19.126 133.523  1.00 27.29           C
ATOM   1813  CD1 ILE B 116      41.895  17.988 131.743  1.00 38.45           C
ATOM   1814  N   SER B 117      36.837  18.442 134.395  1.00 26.97           N
ATOM   1815  CA  SER B 117      36.021  19.428 135.083  1.00 29.60           C
ATOM   1816  C   SER B 117      36.897  20.235 136.031  1.00 37.25           C
ATOM   1817  O   SER B 117      37.599  19.659 136.868  1.00 35.77           O
ATOM   1818  CB  SER B 117      34.902  18.744 135.862  1.00 39.07           C
ATOM   1819  OG  SER B 117      34.089  19.712 136.481  1.00 42.21           O
ATOM   1820  N   TYR B 118      36.860  21.563 135.893  1.00 32.21           N
ATOM   1821  CA  TYR B 118      37.623  22.468 136.751  1.00 34.18           C
ATOM   1822  C   TYR B 118      37.122  23.899 136.577  1.00 42.16           C
ATOM   1823  O   TYR B 118      37.649  24.648 135.749  1.00 40.13           O
ATOM   1824  CB  TYR B 118      39.119  22.367 136.432  1.00 37.74           C
ATOM   1825  CG  TYR B 118      40.002  23.043 137.446  1.00 39.14           C
ATOM   1826  CD1 TYR B 118      39.972  22.661 138.775  1.00 43.21           C
ATOM   1827  CD2 TYR B 118      40.873  24.057 137.070  1.00 43.69           C
ATOM   1828  CE1 TYR B 118      40.785  23.280 139.715  1.00 49.66           C
ATOM   1829  CE2 TYR B 118      41.690  24.684 138.001  1.00 44.17           C
ATOM   1830  CZ  TYR B 118      41.642  24.288 139.320  1.00 47.77           C
ATOM   1831  OH  TYR B 118      42.450  24.905 140.250  1.00 55.33           O
ATOM   1832  N   GLY B 119      36.072  24.318 137.287  0.55 45.89           N
ATOM   1833  CA  GLY B 119      35.560  25.665 137.064  0.55 45.91           C
ATOM   1834  C   GLY B 119      34.938  25.841 135.687  0.55 44.81           C
ATOM   1835  O   GLY B 119      34.676  26.947 135.204  0.55 50.76           O
ATOM   1836  N   GLY B 120      34.774  24.696 135.046  1.00 36.79           N
ATOM   1837  CA  GLY B 120      34.000  24.504 133.842  1.00 31.18           C
ATOM   1838  C   GLY B 120      34.203  23.064 133.433  1.00 29.94           C
ATOM   1839  O   GLY B 120      34.813  22.297 134.181  1.00 36.27           O
ATOM   1840  N   ALA B 121      33.728  22.688 132.253  1.00 26.04           N
ATOM   1841  CA  ALA B 121      33.928  21.318 131.803  1.00 24.35           C
ATOM   1842  C   ALA B 121      34.129  21.293 130.302  1.00 28.66           C
ATOM   1843  O   ALA B 121      33.449  22.017 129.572  1.00 26.45           O
ATOM   1844  CB  ALA B 121      32.752  20.393 132.139  1.00 24.84           C
ATOM   1845  N   ASP B 122      35.034  20.426 129.848  1.00 23.79           N
ATOM   1846  CA  ASP B 122      35.281  20.286 128.417  1.00 22.92           C
ATOM   1847  C   ASP B 122      35.943  18.934 128.190  1.00 25.20           C
ATOM   1848  O   ASP B 122      36.348  18.254 129.139  1.00 24.01           O
ATOM   1849  CB  ASP B 122      36.161  21.434 127.906  1.00 24.66           C
ATOM   1850  CG  ASP B 122      36.223  21.515 126.401  1.00 30.58           C
ATOM   1851  OD1 ASP B 122      35.280  21.049 125.738  1.00 32.83           O
ATOM   1852  OD2 ASP B 122      37.227  22.049 125.891  1.00 28.55           O
ATOM   1853  N   TYR B 123      36.065  18.554 126.918  1.00 24.92           N
ATOM   1854  CA  TYR B 123      36.826  17.361 126.572  1.00 23.21           C
ATOM   1855  C   TYR B 123      37.417  17.508 125.178  1.00 21.08           C
ATOM   1856  O   TYR B 123      36.956  18.311 124.362  1.00 26.88           O
ATOM   1857  CB  TYR B 123      35.965  16.093 126.660  1.00 21.57           C
ATOM   1858  CG  TYR B 123      35.080  15.808 125.457  1.00 21.67           C
ATOM   1859  CD1 TYR B 123      33.793  16.312 125.384  1.00 27.61           C
ATOM   1860  CD2 TYR B 123      35.531  15.000 124.424  1.00 26.15           C
ATOM   1861  CE1 TYR B 123      32.984  16.039 124.286  1.00 32.96           C
ATOM   1862  CE2 TYR B 123      34.751  14.722 123.336  1.00 30.81           C
ATOM   1863  CZ  TYR B 123      33.476  15.238 123.266  1.00 38.64           C
ATOM   1864  OH  TYR B 123      32.726  14.930 122.152  1.00 40.78           O
ATOM   1865  N   LYS B 124      38.440  16.708 124.909  1.00 20.52           N
ATOM   1866  CA  LYS B 124      39.009  16.626 123.570  1.00 20.74           C
ATOM   1867  C   LYS B 124      39.232  15.167 123.202  1.00 22.67           C
ATOM   1868  O   LYS B 124      39.444  14.311 124.066  1.00 24.05           O
ATOM   1869  CB  LYS B 124      40.321  17.419 123.435  1.00 23.18           C
ATOM   1870  CG  LYS B 124      40.105  18.935 123.436  1.00 24.50           C
ATOM   1871  CD  LYS B 124      39.416  19.350 122.130  1.00 28.73           C
ATOM   1872  CE  LYS B 124      39.233  20.850 122.012  1.00 30.98           C
ATOM   1873  NZ  LYS B 124      38.502  21.455 123.146  1.00 35.13           N
ATOM   1874  N   ARG B 125      39.182  14.895 121.902  1.00 19.51           N
ATOM   1875  CA  ARG B 125      39.471  13.579 121.353  1.00 20.17           C
ATOM   1876  C   ARG B 125      40.902  13.521 120.845  1.00 23.32           C
ATOM   1877  O   ARG B 125      41.440  14.518 120.357  1.00 21.71           O
ATOM   1878  CB  ARG B 125      38.529  13.256 120.185  1.00 23.94           C
ATOM   1879  CG  ARG B 125      37.114  12.944 120.638  1.00 32.18           C
ATOM   1880  CD  ARG B 125      36.174  12.761 119.452  1.00 45.25           C
ATOM   1881  NE  ARG B 125      36.218  13.908 118.551  1.00 61.10           N
ATOM   1882  CZ  ARG B 125      35.393  14.950 118.623  1.00 65.06           C
ATOM   1883  NH1 ARG B 125      34.452  14.998 119.560  1.00 48.87           N
ATOM   1884  NH2 ARG B 125      35.512  15.947 117.757  1.00 73.28           N
ATOM   1885  N   ILE B 126      41.503  12.336 120.955  1.00 21.44           N
ATOM   1886  CA  ILE B 126      42.839  12.046 120.428  1.00 20.30           C
ATOM   1887  C   ILE B 126      42.773  10.688 119.752  1.00 21.92           C
ATOM   1888  O   ILE B 126      42.306   9.718 120.357  1.00 22.62           O
ATOM   1889  CB  ILE B 126      43.912  12.036 121.531  1.00 19.39           C
ATOM   1890  CG1 ILE B 126      43.981  13.427 122.172  1.00 21.73           C
ATOM   1891  CG2 ILE B 126      45.263  11.610 120.950  1.00 20.87           C
ATOM   1892  CD1 ILE B 126      44.288  13.418 123.634  1.00 48.67           C
ATOM   1893  N   THR B 127      43.242  10.610 118.508  1.00 21.58           N
ATOM   1894  CA  THR B 127      43.260   9.355 117.768  1.00 20.95           C
ATOM   1895  C   THR B 127      44.637   8.714 117.898  1.00 19.08           C
ATOM   1896  O   THR B 127      45.650   9.397 117.745  1.00 19.46           O
ATOM   1897  CB  THR B 127      42.932   9.584 116.295  1.00 23.93           C
ATOM   1898  OG1 THR B 127      41.595  10.094 116.176  1.00 24.21           O
ATOM   1899  CG2 THR B 127      43.036   8.287 115.521  1.00 28.64           C
ATOM   1900  N   VAL B 128      44.672   7.425 118.216  1.00 19.22           N
ATOM   1901  CA  VAL B 128      45.938   6.700 118.350  1.00 21.41           C
ATOM   1902  C   VAL B 128      45.963   5.584 117.313  1.00 19.63           C
ATOM   1903  O   VAL B 128      45.023   4.783 117.235  1.00 21.05           O
ATOM   1904  CB  VAL B 128      46.115   6.142 119.774  1.00 22.00           C
ATOM   1905  CG1 VAL B 128      47.281   5.175 119.827  1.00 19.89           C
ATOM   1906  CG2 VAL B 128      46.266   7.281 120.793  1.00 20.37           C
ATOM   1907  N   LYS B 129      47.026   5.551 116.500  1.00 17.86           N
ATOM   1908  CA  LYS B 129      47.290   4.462 115.570  1.00 16.66           C
ATOM   1909  C   LYS B 129      48.445   3.630 116.113  1.00 16.31           C
ATOM   1910  O   LYS B 129      49.395   4.186 116.674  1.00 18.93           O
ATOM   1911  CB  LYS B 129      47.672   4.994 114.181  1.00 21.68           C
ATOM   1912  CG  LYS B 129      46.642   5.917 113.562  1.00 26.77           C
ATOM   1913  CD  LYS B 129      45.465   5.137 113.016  1.00 32.90           C
ATOM   1914  CE  LYS B 129      44.438   6.069 112.410  1.00 42.36           C
ATOM   1915  NZ  LYS B 129      43.087   5.460 112.490  1.00 37.51           N
ATOM   1916  N   VAL B 130      48.362   2.305 115.968  1.00 18.73           N
ATOM   1917  CA  VAL B 130      49.423   1.397 116.414  1.00 17.40           C
ATOM   1918  C   VAL B 130      49.983   0.618 115.222  1.00 18.25           C
ATOM   1919  O   VAL B 130      49.261  -0.133 114.554  1.00 20.68           O
ATOM   1920  CB  VAL B 130      48.928   0.445 117.513  1.00 20.84           C
ATOM   1921  CG1 VAL B 130      50.050  -0.523 117.914  1.00 22.30           C
ATOM   1922  CG2 VAL B 130      48.458   1.236 118.719  1.00 18.28           C
ATOM   1923  N   ASN B 131      51.287   0.783 114.971  1.00 18.35           N
ATOM   1924  CA  ASN B 131      52.017  -0.062 114.030  1.00 21.04           C
ATOM   1925  C   ASN B 131      52.490  -1.314 114.761  1.00 22.27           C
ATOM   1926  O   ASN B 131      52.905  -1.237 115.918  1.00 23.18           O
ATOM   1927  CB  ASN B 131      53.225   0.689 113.463  1.00 20.30           C
ATOM   1928  CG  ASN B 131      52.829   1.848 112.566  1.00 19.88           C
ATOM   1929  OD1 ASN B 131      51.864   1.762 111.813  1.00 20.07           O
ATOM   1930  ND2 ASN B 131      53.578   2.947 112.651  1.00 21.36           N
ATOM   1931  N   ALA B 132      52.435  -2.462 114.090  1.00 19.01           N
ATOM   1932  CA  ALA B 132      52.850  -3.702 114.745  1.00 18.86           C
ATOM   1933  C   ALA B 132      53.374  -4.692 113.721  1.00 21.18           C
ATOM   1934  O   ALA B 132      52.870  -4.745 112.589  1.00 20.59           O
ATOM   1935  CB  ALA B 132      51.685  -4.326 115.525  1.00 26.14           C
ATOM   1936  N   PRO B 133      54.365  -5.499 114.087  1.00 22.42           N
ATOM   1937  CA  PRO B 133      54.909  -6.491 113.154  1.00 25.13           C
ATOM   1938  C   PRO B 133      53.948  -7.649 112.948  1.00 20.87           C
ATOM   1939  O   PRO B 133      52.975  -7.851 113.686  1.00 21.28           O
ATOM   1940  CB  PRO B 133      56.204  -6.962 113.834  1.00 29.05           C
ATOM   1941  CG  PRO B 133      56.516  -5.912 114.864  1.00 31.08           C
ATOM   1942  CD  PRO B 133      55.171  -5.395 115.318  1.00 24.58           C
ATOM   1943  N   TYR B 134      54.246  -8.417 111.900  1.00 20.25           N
ATOM   1944  CA  TYR B 134      53.416  -9.549 111.513  1.00 22.66           C
ATOM   1945  C   TYR B 134      53.095 -10.472 112.690  1.00 23.26           C
ATOM   1946  O   TYR B 134      51.941 -10.871 112.875  1.00 25.94           O
ATOM   1947  CB  TYR B 134      54.111 -10.322 110.393  1.00 21.17           C
ATOM   1948  CG  TYR B 134      53.328 -11.513 109.921  1.00 22.61           C
ATOM   1949  CD1 TYR B 134      52.193 -11.355 109.130  1.00 24.92           C
ATOM   1950  CD2 TYR B 134      53.710 -12.800 110.269  1.00 28.10           C
ATOM   1951  CE1 TYR B 134      51.479 -12.443 108.700  1.00 25.56           C
ATOM   1952  CE2 TYR B 134      52.992 -13.899 109.840  1.00 34.54           C
ATOM   1953  CZ  TYR B 134      51.874 -13.714 109.057  1.00 32.24           C
ATOM   1954  OH  TYR B 134      51.151 -14.804 108.634  1.00 37.58           O
ATOM   1955  N   ALA B 135      54.099 -10.819 113.502  1.00 21.76           N
ATOM   1956  CA  ALA B 135      53.876 -11.793 114.572  1.00 26.90           C
ATOM   1957  C   ALA B 135      52.792 -11.318 115.532  1.00 29.25           C
ATOM   1958  O   ALA B 135      51.885 -12.083 115.883  1.00 28.08           O
ATOM   1959  CB  ALA B 135      55.178 -12.065 115.330  1.00 28.98           C
ATOM   1960  N   ALA B 136      52.853 -10.048 115.940  1.00 24.93           N
ATOM   1961  CA  ALA B 136      51.831  -9.501 116.832  1.00 23.62           C
ATOM   1962  C   ALA B 136      50.469  -9.439 116.150  1.00 31.28           C
ATOM   1963  O   ALA B 136      49.451  -9.810 116.746  1.00 28.13           O
ATOM   1964  CB  ALA B 136      52.240  -8.107 117.303  1.00 27.39           C
ATOM   1965  N   ALA B 137      50.433  -8.967 114.900  1.00 25.53           N
ATOM   1966  CA  ALA B 137      49.172  -8.882 114.177  1.00 26.45           C
ATOM   1967  C   ALA B 137      48.547 -10.255 113.988  1.00 26.75           C
ATOM   1968  O   ALA B 137      47.319 -10.404 114.060  1.00 28.40           O
ATOM   1969  CB  ALA B 137      49.404  -8.209 112.827  1.00 23.75           C
ATOM   1970  N   LEU B 138      49.383 -11.269 113.749  1.00 26.27           N
ATOM   1971  CA  LEU B 138      48.899 -12.625 113.504  1.00 31.64           C
ATOM   1972  C   LEU B 138      48.240 -13.217 114.739  1.00 33.52           C
ATOM   1973  O   LEU B 138      47.206 -13.888 114.638  1.00 42.04           O
ATOM   1974  CB  LEU B 138      50.059 -13.512 113.046  1.00 33.79           C
ATOM   1975  CG  LEU B 138      49.728 -14.977 112.773  1.00 44.35           C
ATOM   1976  CD1 LEU B 138      48.792 -15.077 111.578  1.00 44.71           C
ATOM   1977  CD2 LEU B 138      51.009 -15.765 112.527  1.00 38.77           C
ATOM   1978  N   GLU B 139      48.833 -13.006 115.912  1.00 28.90           N
ATOM   1979  CA  GLU B 139      48.203 -13.504 117.129  1.00 39.41           C
ATOM   1980  C   GLU B 139      46.840 -12.863 117.305  1.00 42.15           C
ATOM   1981  O   GLU B 139      45.862 -13.541 117.632  1.00 47.28           O
ATOM   1982  CB  GLU B 139      49.085 -13.223 118.341  1.00 45.76           C
ATOM   1983  CG  GLU B 139      48.602 -13.893 119.618  1.00 61.02           C
ATOM   1984  CD  GLU B 139      48.608 -15.418 119.520  1.00 77.63           C
ATOM   1985  OE1 GLU B 139      49.342 -15.971 118.670  1.00 83.39           O
ATOM   1986  OE2 GLU B 139      47.877 -16.072 120.297  1.00 83.32           O
ATOM   1987  N   HIS B 140      46.750 -11.564 117.044  1.00 35.78           N
ATOM   1988  CA  HIS B 140      45.454 -10.903 116.957  1.00 49.01           C
ATOM   1989  C   HIS B 140      44.801 -11.174 115.596  1.00 58.07           C
ATOM   1990  O   HIS B 140      44.579 -10.280 114.784  1.00 63.12           O
ATOM   1991  CB  HIS B 140      45.616  -9.416 117.231  1.00 49.50           C
ATOM   1992  CG  HIS B 140      44.317  -8.676 117.242  1.00 60.29           C
ATOM   1993  ND1 HIS B 140      43.580  -8.444 116.100  1.00 69.29           N
ATOM   1994  CD2 HIS B 140      43.585  -8.186 118.270  1.00 64.37           C
ATOM   1995  CE1 HIS B 140      42.468  -7.807 116.413  1.00 70.10           C
ATOM   1996  NE2 HIS B 140      42.444  -7.645 117.740  1.00 69.52           N
ATOM   1997  N   HIS B 141      44.497 -12.450 115.349  1.00 64.60           N
ATOM   1998  CA  HIS B 141      43.891 -12.876 114.084  1.00 55.48           C
ATOM   1999  C   HIS B 141      43.482 -14.354 114.101  1.00 55.66           C
ATOM   2000  O   HIS B 141      44.176 -15.168 114.730  1.00 63.00           O
ATOM   2001  CB  HIS B 141      44.831 -12.596 112.897  1.00 46.76           C
ATOM   2002  CG  HIS B 141      44.126 -12.484 111.575  1.00 50.00           C
ATOM   2003  ND1 HIS B 141      44.031 -13.538 110.691  1.00 50.82           N
ATOM   2004  CD2 HIS B 141      43.451 -11.457 111.007  1.00 38.41           C
ATOM   2005  CE1 HIS B 141      43.336 -13.170 109.632  1.00 42.99           C
ATOM   2006  NE2 HIS B 141      42.969 -11.898 109.800  1.00 42.25           N
ATOM   2007  OXT HIS B 141      42.471 -14.736 113.492  1.00 55.66           O
TER    2008
MASTER        1    0    0    0    0    0    0    0 2006    2    0    0
END
