# Supplementary material for: Molecular Mechanism of Food-Derived Polyphenols on PD-L1 Dimerization: A Molecular Dynamics Simulation Study
Source: Int J Mol Sci. 2021 Oct 10;22(20):10924. doi: 10.3390/ijms222010924 (PMC8535905; doi:10.3390/ijms222010924)
Supplement: Supplementary file 1 [file ijms-22-10924-s001.zip › RSV system.pdb]

ATOM      1  N   ALA A  18      28.935  10.069 145.965  1.00 50.61           N  
ATOM      2  CA  ALA A  18      29.473   9.949 144.613  1.00 50.87           C  
ATOM      3  C   ALA A  18      28.442  10.372 143.564  1.00 45.10           C  
ATOM      4  O   ALA A  18      27.341   9.827 143.503  1.00 41.77           O  
ATOM      5  CB  ALA A  18      29.938   8.525 144.356  1.00 50.30           C  
ATOM      6  N   PHE A  19      28.814  11.338 142.728  1.00 39.64           N  
ATOM      7  CA  PHE A  19      27.891  11.857 141.726  1.00 34.07           C  
ATOM      8  C   PHE A  19      27.673  10.831 140.624  1.00 32.20           C  
ATOM      9  O   PHE A  19      28.638  10.335 140.033  1.00 35.53           O  
ATOM     10  CB  PHE A  19      28.444  13.156 141.147  1.00 31.04           C  
ATOM     11  CG  PHE A  19      27.536  13.808 140.153  1.00 26.21           C  
ATOM     12  CD1 PHE A  19      26.449  14.549 140.574  1.00 28.52           C  
ATOM     13  CD2 PHE A  19      27.777  13.689 138.798  1.00 24.93           C  
ATOM     14  CE1 PHE A  19      25.604  15.157 139.655  1.00 28.17           C  
ATOM     15  CE2 PHE A  19      26.940  14.293 137.879  1.00 27.62           C  
ATOM     16  CZ  PHE A  19      25.852  15.035 138.312  1.00 26.77           C  
ATOM     17  N   THR A  20      26.404  10.531 140.321  1.00 25.83           N  
ATOM     18  CA  THR A  20      26.068   9.501 139.352  1.00 23.12           C  
ATOM     19  C   THR A  20      24.960  10.007 138.438  1.00 30.49           C  
ATOM     20  O   THR A  20      23.942  10.517 138.922  1.00 31.31           O  
ATOM     21  CB  THR A  20      25.605   8.215 140.059  1.00 31.30           C  
ATOM     22  CG2 THR A  20      25.256   7.136 139.049  1.00 34.62           C  
ATOM     23  OG1 THR A  20      26.659   7.729 140.899  1.00 42.02           O  
ATOM     24  N   VAL A  21      25.152   9.851 137.122  1.00 25.89           N  
ATOM     25  CA  VAL A  21      24.086  10.033 136.140  1.00 24.33           C  
ATOM     26  C   VAL A  21      23.458   8.674 135.851  1.00 26.84           C  
ATOM     27  O   VAL A  21      24.162   7.673 135.732  1.00 26.91           O  
ATOM     28  CB  VAL A  21      24.632  10.686 134.858  1.00 20.68           C  
ATOM     29  CG1 VAL A  21      23.547  10.747 133.772  1.00 22.66           C  
ATOM     30  CG2 VAL A  21      25.194  12.074 135.187  1.00 23.65           C  
ATOM     31  N   THR A  22      22.131   8.622 135.763  1.00 25.41           N  
ATOM     32  CA  THR A  22      21.436   7.374 135.465  1.00 27.24           C  
ATOM     33  C   THR A  22      20.518   7.578 134.273  1.00 24.85           C  
ATOM     34  O   THR A  22      20.021   8.681 134.031  1.00 28.15           O  
ATOM     35  CB  THR A  22      20.635   6.854 136.673  1.00 31.81           C  
ATOM     36  CG2 THR A  22      21.537   6.665 137.872  1.00 29.40           C  
ATOM     37  OG1 THR A  22      19.620   7.795 137.022  1.00 36.02           O  
ATOM     38  N   VAL A  23      20.321   6.511 133.508  1.00 27.36           N  
ATOM     39  CA  VAL A  23      19.371   6.515 132.407  1.00 26.62           C  
ATOM     40  C   VAL A  23      18.294   5.484 132.726  1.00 30.21           C  
ATOM     41  O   VAL A  23      18.605   4.309 132.936  1.00 33.16           O  
ATOM     42  CB  VAL A  23      20.033   6.223 131.050  1.00 29.06           C  
ATOM     43  CG1 VAL A  23      20.827   7.430 130.618  1.00 35.30           C  
ATOM     44  CG2 VAL A  23      20.964   5.015 131.121  1.00 35.78           C  
ATOM     45  N   PRO A  24      17.024   5.881 132.810  1.00 30.68           N  
ATOM     46  CA  PRO A  24      15.967   4.872 132.983  1.00 29.94           C  
ATOM     47  C   PRO A  24      15.893   3.912 131.811  1.00 31.61           C  
ATOM     48  O   PRO A  24      15.600   2.726 131.996  1.00 37.40           O  
ATOM     49  CB  PRO A  24      14.692   5.718 133.116  1.00 38.90           C  
ATOM     50  CG  PRO A  24      15.018   7.019 132.458  1.00 40.76           C  
ATOM     51  CD  PRO A  24      16.488   7.249 132.715  1.00 36.77           C  
ATOM     52  N   LYS A  25      16.165   4.399 130.605  1.00 26.04           N  
ATOM     53  CA  LYS A  25      16.171   3.583 129.398  1.00 24.74           C  
ATOM     54  C   LYS A  25      17.482   3.840 128.678  1.00 24.32           C  
ATOM     55  O   LYS A  25      17.831   4.997 128.418  1.00 29.17           O  
ATOM     56  CB  LYS A  25      15.008   3.927 128.450  1.00 30.56           C  
ATOM     57  CG  LYS A  25      13.753   3.102 128.635  1.00 38.44           C  
ATOM     58  CD  LYS A  25      12.540   3.772 127.982  1.00 41.42           C  
ATOM     59  CE  LYS A  25      12.728   4.070 126.496  1.00 40.25           C  
ATOM     60  NZ  LYS A  25      12.514   2.923 125.561  1.00 29.52           N1+
ATOM     61  N   ASP A  26      18.205   2.779 128.346  1.00 23.34           N  
ATOM     62  CA  ASP A  26      19.403   2.954 127.540  1.00 28.28           C  
ATOM     63  C   ASP A  26      19.176   2.570 126.089  1.00 23.84           C  
ATOM     64  O   ASP A  26      20.132   2.538 125.308  1.00 26.75           O  
ATOM     65  CB  ASP A  26      20.580   2.173 128.133  1.00 33.30           C  
ATOM     66  CG  ASP A  26      20.363   0.672 128.149  1.00 42.19           C  
ATOM     67  OD1 ASP A  26      19.323   0.181 127.673  1.00 43.17           O  
ATOM     68  OD2 ASP A  26      21.261  -0.032 128.649  1.00 50.95           O1-
ATOM     69  N   LEU A  27      17.933   2.275 125.716  1.00 21.84           N  
ATOM     70  CA  LEU A  27      17.583   1.943 124.344  1.00 22.35           C  
ATOM     71  C   LEU A  27      16.254   2.594 124.020  1.00 23.14           C  
ATOM     72  O   LEU A  27      15.288   2.422 124.770  1.00 23.41           O  
ATOM     73  CB  LEU A  27      17.465   0.431 124.145  1.00 24.08           C  
ATOM     74  CG  LEU A  27      17.016   0.013 122.747  1.00 24.63           C  
ATOM     75  CD1 LEU A  27      18.089   0.317 121.695  1.00 23.03           C  
ATOM     76  CD2 LEU A  27      16.633  -1.457 122.764  1.00 27.62           C  
ATOM     77  N   TYR A  28      16.203   3.331 122.913  1.00 20.76           N  
ATOM     78  CA  TYR A  28      14.944   3.828 122.372  1.00 20.77           C  
ATOM     79  C   TYR A  28      14.779   3.327 120.948  1.00 21.89           C  
ATOM     80  O   TYR A  28      15.747   3.287 120.175  1.00 22.81           O  
ATOM     81  CB  TYR A  28      14.880   5.362 122.389  1.00 21.24           C  
ATOM     82  CG  TYR A  28      14.833   5.982 123.766  1.00 20.82           C  
ATOM     83  CD1 TYR A  28      15.952   5.971 124.604  1.00 21.23           C  
ATOM     84  CD2 TYR A  28      13.687   6.594 124.229  1.00 21.50           C  
ATOM     85  CE1 TYR A  28      15.909   6.534 125.877  1.00 21.35           C  
ATOM     86  CE2 TYR A  28      13.643   7.170 125.498  1.00 22.59           C  
ATOM     87  CZ  TYR A  28      14.753   7.131 126.316  1.00 24.90           C  
ATOM     88  OH  TYR A  28      14.708   7.700 127.578  1.00 25.14           O  
ATOM     89  N   VAL A  29      13.554   2.939 120.607  1.00 19.12           N  
ATOM     90  CA  VAL A  29      13.210   2.521 119.253  1.00 20.25           C  
ATOM     91  C   VAL A  29      12.104   3.459 118.802  1.00 24.74           C  
ATOM     92  O   VAL A  29      10.996   3.444 119.358  1.00 23.97           O  
ATOM     93  CB  VAL A  29      12.772   1.052 119.183  1.00 21.75           C  
ATOM     94  CG1 VAL A  29      12.358   0.689 117.751  1.00 24.48           C  
ATOM     95  CG2 VAL A  29      13.874   0.138 119.689  1.00 22.84           C  
ATOM     96  N   VAL A  30      12.415   4.320 117.839  1.00 18.82           N  
ATOM     97  CA  VAL A  30      11.494   5.385 117.462  1.00 19.34           C  
ATOM     98  C   VAL A  30      11.197   5.302 115.973  1.00 26.40           C  
ATOM     99  O   VAL A  30      11.994   4.788 115.179  1.00 21.97           O  
ATOM    100  CB  VAL A  30      12.048   6.766 117.845  1.00 33.25           C  
ATOM    101  CG1 VAL A  30      12.384   6.783 119.330  1.00 33.01           C  
ATOM    102  CG2 VAL A  30      13.286   7.069 117.046  1.00 27.98           C  
ATOM    103  N   GLU A  31      10.017   5.798 115.608  1.00 21.43           N  
ATOM    104  CA  GLU A  31       9.583   5.825 114.219  1.00 18.40           C  
ATOM    105  C   GLU A  31      10.059   7.094 113.522  1.00 20.82           C  
ATOM    106  O   GLU A  31       9.957   8.198 114.063  1.00 23.42           O  
ATOM    107  CB  GLU A  31       8.061   5.728 114.148  1.00 18.94           C  
ATOM    108  CG  GLU A  31       7.509   4.515 114.882  1.00 22.48           C  
ATOM    109  CD  GLU A  31       8.128   3.212 114.415  1.00 23.73           C  
ATOM    110  OE1 GLU A  31       8.176   2.986 113.196  1.00 26.42           O  
ATOM    111  OE2 GLU A  31       8.571   2.415 115.263  1.00 25.80           O1-
ATOM    112  N   TYR A  32      10.555   6.931 112.297  1.00 20.68           N  
ATOM    113  CA  TYR A  32      10.893   8.077 111.464  1.00 21.42           C  
ATOM    114  C   TYR A  32       9.734   9.075 111.432  1.00 27.79           C  
ATOM    115  O   TYR A  32       8.567   8.687 111.307  1.00 24.21           O  
ATOM    116  CB  TYR A  32      11.232   7.571 110.057  1.00 22.74           C  
ATOM    117  CG  TYR A  32      11.487   8.635 109.021  1.00 24.91           C  
ATOM    118  CD1 TYR A  32      12.765   9.165 108.838  1.00 28.79           C  
ATOM    119  CD2 TYR A  32      10.457   9.093 108.215  1.00 24.53           C  
ATOM    120  CE1 TYR A  32      12.999  10.130 107.885  1.00 28.56           C  
ATOM    121  CE2 TYR A  32      10.681  10.054 107.264  1.00 28.07           C  
ATOM    122  CZ  TYR A  32      11.952  10.572 107.101  1.00 32.08           C  
ATOM    123  OH  TYR A  32      12.178  11.535 106.145  1.00 33.37           O  
ATOM    124  N   GLY A  33      10.055  10.364 111.594  1.00 21.42           N  
ATOM    125  CA  GLY A  33       9.065  11.421 111.559  1.00 22.81           C  
ATOM    126  C   GLY A  33       8.402  11.729 112.889  1.00 24.15           C  
ATOM    127  O   GLY A  33       7.637  12.702 112.972  1.00 28.31           O  
ATOM    128  N   SER A  34       8.669  10.939 113.928  1.00 23.94           N  
ATOM    129  CA  SER A  34       8.078  11.157 115.236  1.00 27.70           C  
ATOM    130  C   SER A  34       8.945  12.107 116.053  1.00 27.53           C  
ATOM    131  O   SER A  34       9.990  12.584 115.606  1.00 26.44           O  
ATOM    132  CB  SER A  34       7.900   9.831 115.971  1.00 28.34           C  
ATOM    133  OG  SER A  34       9.168   9.342 116.399  1.00 36.95           O  
ATOM    134  N   ASN A  35       8.514  12.373 117.281  1.00 24.09           N  
ATOM    135  CA  ASN A  35       9.305  13.129 118.239  1.00 27.58           C  
ATOM    136  C   ASN A  35       9.787  12.167 119.307  1.00 31.97           C  
ATOM    137  O   ASN A  35       9.070  11.234 119.674  1.00 28.95           O  
ATOM    138  CB  ASN A  35       8.504  14.254 118.898  1.00 30.90           C  
ATOM    139  CG  ASN A  35       7.955  15.244 117.891  1.00 25.85           C  
ATOM    140  ND2 ASN A  35       6.895  15.943 118.271  1.00 38.15           N  
ATOM    141  OD1 ASN A  35       8.486  15.387 116.784  1.00 27.36           O  
ATOM    142  N   MET A  36      11.003  12.396 119.799  1.00 25.46           N  
ATOM    143  CA  MET A  36      11.595  11.513 120.790  1.00 24.67           C  
ATOM    144  C   MET A  36      12.170  12.349 121.925  1.00 27.19           C  
ATOM    145  O   MET A  36      12.774  13.400 121.686  1.00 30.52           O  
ATOM    146  CB  MET A  36      12.671  10.620 120.150  1.00 25.71           C  
ATOM    147  CG  MET A  36      14.017  11.271 119.958  1.00 39.14           C  
ATOM    148  SD  MET A  36      15.253  10.047 119.466  1.00 39.13           S  
ATOM    149  CE  MET A  36      14.885   8.722 120.573  1.00 28.53           C  
ATOM    150  N   THR A  37      11.938  11.913 123.155  1.00 24.42           N  
ATOM    151  CA  THR A  37      12.549  12.536 124.323  1.00 22.32           C  
ATOM    152  C   THR A  37      13.372  11.477 125.028  1.00 25.47           C  
ATOM    153  O   THR A  37      12.828  10.451 125.454  1.00 26.66           O  
ATOM    154  CB  THR A  37      11.505  13.125 125.270  1.00 25.55           C  
ATOM    155  CG2 THR A  37      12.199  13.773 126.476  1.00 24.77           C  
ATOM    156  OG1 THR A  37      10.727  14.105 124.563  1.00 29.59           O  
ATOM    157  N   ILE A  38      14.683  11.716 125.137  1.00 21.58           N  
ATOM    158  CA  ILE A  38      15.576  10.793 125.818  1.00 21.03           C  
ATOM    159  C   ILE A  38      16.072  11.471 127.087  1.00 20.35           C  
ATOM    160  O   ILE A  38      16.246  12.690 127.150  1.00 26.35           O  
ATOM    161  CB  ILE A  38      16.739  10.328 124.926  1.00 25.83           C  
ATOM    162  CG1 ILE A  38      17.678  11.473 124.536  1.00 32.57           C  
ATOM    163  CG2 ILE A  38      16.188   9.725 123.637  1.00 26.63           C  
ATOM    164  CD1 ILE A  38      18.801  11.002 123.612  1.00 32.51           C  
ATOM    165  N   GLU A  39      16.270  10.668 128.116  1.00 28.83           N  
ATOM    166  CA  GLU A  39      16.431  11.233 129.442  1.00 29.07           C  
ATOM    167  C   GLU A  39      17.647  10.689 130.164  1.00 24.77           C  
ATOM    168  O   GLU A  39      17.936   9.494 130.090  1.00 24.35           O  
ATOM    169  CB  GLU A  39      15.204  10.917 130.282  1.00 22.95           C  
ATOM    170  CG  GLU A  39      13.936  11.435 129.652  1.00 34.76           C  
ATOM    171  CD  GLU A  39      12.758  11.161 130.548  1.00 38.74           C  
ATOM    172  OE1 GLU A  39      12.553   9.978 130.890  1.00 44.10           O  
ATOM    173  OE2 GLU A  39      12.069  12.133 130.916  1.00 36.73           O1-
ATOM    174  N   CYS A  40      18.380  11.601 130.811  0.84 32.29           N  
ATOM    175  CA  CYS A  40      19.392  11.299 131.825  0.84 28.29           C  
ATOM    176  C   CYS A  40      18.940  11.953 133.125  0.84 22.67           C  
ATOM    177  O   CYS A  40      18.443  13.082 133.115  0.84 28.93           O  
ATOM    178  CB  CYS A  40      20.796  11.787 131.428  0.84 19.67           C  
ATOM    179  SG  CYS A  40      21.473  10.706 130.127  0.84 28.03           S  
ATOM    180  N   LYS A  41      19.077  11.240 134.237  1.00 23.09           N  
ATOM    181  CA  LYS A  41      18.748  11.806 135.531  1.00 22.50           C  
ATOM    182  C   LYS A  41      20.037  12.074 136.286  1.00 26.45           C  
ATOM    183  O   LYS A  41      21.017  11.343 136.122  1.00 25.48           O  
ATOM    184  CB  LYS A  41      17.863  10.858 136.330  1.00 29.52           C  
ATOM    185  CG  LYS A  41      16.667  10.363 135.561  1.00 40.19           C  
ATOM    186  CD  LYS A  41      15.434  11.152 135.916  1.00 52.38           C  
ATOM    187  CE  LYS A  41      14.309  10.845 134.944  1.00 51.72           C  
ATOM    188  NZ  LYS A  41      13.543   9.668 135.453  1.00 55.79           N1+
ATOM    189  N   PHE A  42      20.038  13.135 137.086  1.00 24.22           N  
ATOM    190  CA  PHE A  42      21.162  13.441 137.963  1.00 23.65           C  
ATOM    191  C   PHE A  42      20.605  13.952 139.282  1.00 26.50           C  
ATOM    192  O   PHE A  42      19.497  14.502 139.320  1.00 25.96           O  
ATOM    193  CB  PHE A  42      22.103  14.484 137.334  1.00 25.64           C  
ATOM    194  CG  PHE A  42      21.448  15.810 137.061  1.00 26.82           C  
ATOM    195  CD1 PHE A  42      20.647  15.981 135.942  1.00 28.04           C  
ATOM    196  CD2 PHE A  42      21.630  16.883 137.926  1.00 26.63           C  
ATOM    197  CE1 PHE A  42      20.030  17.197 135.687  1.00 29.51           C  
ATOM    198  CE2 PHE A  42      21.028  18.112 137.672  1.00 24.04           C  
ATOM    199  CZ  PHE A  42      20.220  18.266 136.548  1.00 29.69           C  
ATOM    200  N   PRO A  43      21.344  13.782 140.381  1.00 29.82           N  
ATOM    201  CA  PRO A  43      20.786  14.091 141.704  1.00 30.65           C  
ATOM    202  C   PRO A  43      20.747  15.590 141.973  1.00 25.36           C  
ATOM    203  O   PRO A  43      21.746  16.296 141.821  1.00 28.38           O  
ATOM    204  CB  PRO A  43      21.738  13.370 142.666  1.00 30.22           C  
ATOM    205  CG  PRO A  43      23.025  13.302 141.923  1.00 30.64           C  
ATOM    206  CD  PRO A  43      22.662  13.132 140.475  1.00 27.18           C  
ATOM    207  N   VAL A  44      19.573  16.071 142.366  1.00 29.98           N  
ATOM    208  CA  VAL A  44      19.370  17.450 142.790  1.00 35.43           C  
ATOM    209  C   VAL A  44      18.770  17.400 144.186  1.00 46.29           C  
ATOM    210  O   VAL A  44      17.665  16.876 144.368  1.00 60.40           O  
ATOM    211  CB  VAL A  44      18.442  18.229 141.845  1.00 32.56           C  
ATOM    212  CG1 VAL A  44      18.154  19.609 142.412  1.00 36.96           C  
ATOM    213  CG2 VAL A  44      19.041  18.342 140.467  1.00 30.05           C  
ATOM    214  N   GLU A  45      19.487  17.940 145.164  1.00 47.29           N  
ATOM    215  CA  GLU A  45      19.030  17.910 146.551  1.00 52.04           C  
ATOM    216  C   GLU A  45      18.137  19.122 146.793  1.00 53.02           C  
ATOM    217  O   GLU A  45      18.600  20.197 147.177  1.00 56.89           O  
ATOM    218  CB  GLU A  45      20.179  17.758 147.536  1.00  0.01           C  
ATOM    219  CG  GLU A  45      19.665  17.407 148.933  1.00  0.01           C  
ATOM    220  CD  GLU A  45      20.742  17.092 149.968  1.00  0.01           C  
ATOM    221  OE1 GLU A  45      21.934  17.196 149.586  1.00  0.01           O  
ATOM    222  OE2 GLU A  45      20.288  16.757 151.091  1.00  0.01           O1-
ATOM    223  N   LYS A  46      16.841  18.945 146.520  1.00 55.61           N  
ATOM    224  CA  LYS A  46      15.774  19.886 146.858  1.00 55.86           C  
ATOM    225  C   LYS A  46      15.798  21.180 146.046  1.00 51.61           C  
ATOM    226  O   LYS A  46      14.738  21.709 145.696  1.00 41.21           O  
ATOM    227  CB  LYS A  46      15.812  20.184 148.358  1.00  0.01           C  
ATOM    228  CG  LYS A  46      14.519  20.851 148.841  1.00  0.01           C  
ATOM    229  CD  LYS A  46      14.521  21.042 150.360  1.00  0.01           C  
ATOM    230  CE  LYS A  46      13.236  21.711 150.826  1.00  0.01           C  
ATOM    231  NZ  LYS A  46      13.280  21.876 152.299  1.00  0.01           N1+
ATOM    232  N   GLN A  47      16.981  21.706 145.732  1.00 45.96           N  
ATOM    233  CA  GLN A  47      17.072  23.008 145.084  1.00 35.13           C  
ATOM    234  C   GLN A  47      18.197  23.021 144.058  1.00 31.74           C  
ATOM    235  O   GLN A  47      19.351  22.746 144.394  1.00 35.99           O  
ATOM    236  CB  GLN A  47      17.295  24.093 146.127  1.00 36.19           C  
ATOM    237  CG  GLN A  47      17.269  25.495 145.579  1.00 33.94           C  
ATOM    238  CD  GLN A  47      17.206  26.514 146.689  1.00 32.06           C  
ATOM    239  NE2 GLN A  47      18.275  27.278 146.859  1.00 36.62           N  
ATOM    240  OE1 GLN A  47      16.207  26.608 147.394  1.00 35.91           O  
ATOM    241  N   LEU A  48      17.864  23.374 142.821  1.00 26.98           N  
ATOM    242  CA  LEU A  48      18.842  23.350 141.743  1.00 28.55           C  
ATOM    243  C   LEU A  48      19.704  24.607 141.778  1.00 30.32           C  
ATOM    244  O   LEU A  48      19.186  25.729 141.787  1.00 36.71           O  
ATOM    245  CB  LEU A  48      18.133  23.235 140.398  1.00 29.36           C  
ATOM    246  CG  LEU A  48      19.054  23.240 139.186  1.00 30.72           C  
ATOM    247  CD1 LEU A  48      19.907  21.984 139.187  1.00 31.57           C  
ATOM    248  CD2 LEU A  48      18.207  23.330 137.926  1.00 31.89           C  
ATOM    249  N   ASP A  49      21.019  24.419 141.794  1.00 31.38           N  
ATOM    250  CA  ASP A  49      21.958  25.536 141.712  1.00 32.27           C  
ATOM    251  C   ASP A  49      22.315  25.720 140.244  1.00 32.44           C  
ATOM    252  O   ASP A  49      23.181  25.023 139.712  1.00 31.90           O  
ATOM    253  CB  ASP A  49      23.189  25.269 142.566  1.00 42.89           C  
ATOM    254  CG  ASP A  49      24.241  26.355 142.434  1.00 52.12           C  
ATOM    255  OD1 ASP A  49      23.925  27.442 141.897  1.00 52.24           O  
ATOM    256  OD2 ASP A  49      25.379  26.119 142.889  1.00 54.11           O1-
ATOM    257  N   LEU A  50      21.648  26.667 139.585  1.00 37.64           N  
ATOM    258  CA  LEU A  50      21.772  26.774 138.138  1.00 34.25           C  
ATOM    259  C   LEU A  50      23.183  27.161 137.724  1.00 35.67           C  
ATOM    260  O   LEU A  50      23.640  26.769 136.645  1.00 39.50           O  
ATOM    261  CB  LEU A  50      20.762  27.789 137.616  1.00 39.13           C  
ATOM    262  CG  LEU A  50      20.196  27.573 136.220  1.00 41.16           C  
ATOM    263  CD1 LEU A  50      19.790  26.131 136.036  1.00 38.02           C  
ATOM    264  CD2 LEU A  50      19.007  28.499 136.015  1.00 45.01           C  
ATOM    265  N   ALA A  51      23.893  27.906 138.575  1.00 36.21           N  
ATOM    266  CA  ALA A  51      25.226  28.380 138.224  1.00 37.59           C  
ATOM    267  C   ALA A  51      26.234  27.248 138.135  1.00 40.67           C  
ATOM    268  O   ALA A  51      27.231  27.380 137.416  1.00 49.64           O  
ATOM    269  CB  ALA A  51      25.701  29.421 139.237  1.00 47.18           C  
ATOM    270  N   ALA A  52      25.986  26.137 138.824  1.00 34.74           N  
ATOM    271  CA  ALA A  52      26.932  25.030 138.872  1.00 34.63           C  
ATOM    272  C   ALA A  52      26.721  23.999 137.775  1.00 34.82           C  
ATOM    273  O   ALA A  52      27.594  23.152 137.569  1.00 40.95           O  
ATOM    274  CB  ALA A  52      26.857  24.329 140.233  1.00 36.01           C  
ATOM    275  N   LEU A  53      25.604  24.044 137.061  1.00 29.00           N  
ATOM    276  CA  LEU A  53      25.202  22.928 136.220  1.00 27.30           C  
ATOM    277  C   LEU A  53      25.670  23.117 134.781  1.00 25.22           C  
ATOM    278  O   LEU A  53      25.464  24.177 134.181  1.00 24.78           O  
ATOM    279  CB  LEU A  53      23.680  22.753 136.278  1.00 29.01           C  
ATOM    280  CG  LEU A  53      23.032  21.824 135.263  1.00 23.01           C  
ATOM    281  CD1 LEU A  53      23.331  20.413 135.704  1.00 24.77           C  
ATOM    282  CD2 LEU A  53      21.524  22.028 135.251  1.00 27.45           C  
ATOM    283  N   ILE A  54      26.310  22.088 134.238  1.00 24.69           N  
ATOM    284  CA  ILE A  54      26.541  21.979 132.805  1.00 22.87           C  
ATOM    285  C   ILE A  54      25.889  20.697 132.325  1.00 22.12           C  
ATOM    286  O   ILE A  54      26.123  19.630 132.901  1.00 24.87           O  
ATOM    287  CB  ILE A  54      28.037  21.974 132.451  1.00 24.49           C  
ATOM    288  CG1 ILE A  54      28.705  23.257 132.941  1.00 26.49           C  
ATOM    289  CG2 ILE A  54      28.196  21.813 130.939  1.00 25.94           C  
ATOM    290  CD1 ILE A  54      30.230  23.254 132.850  1.00 30.86           C  
ATOM    291  N   VAL A  55      25.072  20.806 131.279  1.00 21.77           N  
ATOM    292  CA  VAL A  55      24.472  19.659 130.611  1.00 20.70           C  
ATOM    293  C   VAL A  55      24.932  19.674 129.164  1.00 22.62           C  
ATOM    294  O   VAL A  55      24.783  20.688 128.471  1.00 25.84           O  
ATOM    295  CB  VAL A  55      22.936  19.688 130.678  1.00 22.92           C  
ATOM    296  CG1 VAL A  55      22.352  18.505 129.892  1.00 23.77           C  
ATOM    297  CG2 VAL A  55      22.464  19.657 132.118  1.00 26.04           C  
ATOM    298  N   TYR A  56      25.480  18.559 128.710  1.00 24.08           N  
ATOM    299  CA  TYR A  56      25.982  18.455 127.351  1.00 21.50           C  
ATOM    300  C   TYR A  56      25.473  17.166 126.727  1.00 23.39           C  
ATOM    301  O   TYR A  56      25.652  16.082 127.291  1.00 25.11           O  
ATOM    302  CB  TYR A  56      27.502  18.495 127.360  1.00 22.21           C  
ATOM    303  CG  TYR A  56      28.142  18.287 126.014  1.00 28.96           C  
ATOM    304  CD1 TYR A  56      28.287  19.337 125.122  1.00 43.76           C  
ATOM    305  CD2 TYR A  56      28.622  17.039 125.646  1.00 29.38           C  
ATOM    306  CE1 TYR A  56      28.889  19.143 123.893  1.00 42.12           C  
ATOM    307  CE2 TYR A  56      29.233  16.840 124.423  1.00 35.21           C  
ATOM    308  CZ  TYR A  56      29.355  17.893 123.554  1.00 36.86           C  
ATOM    309  OH  TYR A  56      29.944  17.682 122.334  1.00 45.24           O  
ATOM    310  N   TRP A  57      24.855  17.280 125.559  1.00 24.47           N  
ATOM    311  CA  TRP A  57      24.396  16.124 124.807  1.00 21.82           C  
ATOM    312  C   TRP A  57      25.124  16.061 123.478  1.00 22.44           C  
ATOM    313  O   TRP A  57      25.256  17.076 122.792  1.00 27.87           O  
ATOM    314  CB  TRP A  57      22.898  16.209 124.527  1.00 19.81           C  
ATOM    315  CG  TRP A  57      21.980  15.836 125.634  1.00 25.48           C  
ATOM    316  CD1 TRP A  57      21.405  16.677 126.546  1.00 26.66           C  
ATOM    317  CD2 TRP A  57      21.469  14.530 125.913  1.00 22.99           C  
ATOM    318  CE2 TRP A  57      20.597  14.650 127.018  1.00 23.56           C  
ATOM    319  CE3 TRP A  57      21.659  13.269 125.334  1.00 24.75           C  
ATOM    320  NE1 TRP A  57      20.582  15.967 127.389  1.00 22.11           N  
ATOM    321  CZ2 TRP A  57      19.910  13.566 127.543  1.00 24.97           C  
ATOM    322  CZ3 TRP A  57      20.992  12.185 125.871  1.00 26.16           C  
ATOM    323  CH2 TRP A  57      20.112  12.344 126.957  1.00 24.34           C  
ATOM    324  N   GLU A  58      25.563  14.864 123.106  1.00 22.46           N  
ATOM    325  CA  GLU A  58      26.207  14.661 121.823  1.00 24.86           C  
ATOM    326  C   GLU A  58      25.758  13.329 121.243  1.00 30.84           C  
ATOM    327  O   GLU A  58      25.279  12.442 121.952  1.00 29.06           O  
ATOM    328  CB  GLU A  58      27.723  14.690 121.978  1.00 29.59           C  
ATOM    329  CG  GLU A  58      28.212  13.442 122.669  1.00 39.49           C  
ATOM    330  CD  GLU A  58      29.714  13.341 122.668  1.00 44.66           C  
ATOM    331  OE1 GLU A  58      30.365  14.360 122.353  1.00 44.35           O  
ATOM    332  OE2 GLU A  58      30.209  12.229 122.942  1.00 48.19           O1-
ATOM    333  N   MET A  59      25.901  13.204 119.930  1.00 28.47           N  
ATOM    334  CA  MET A  59      25.772  11.918 119.268  1.00 30.43           C  
ATOM    335  C   MET A  59      26.908  11.836 118.269  1.00 34.07           C  
ATOM    336  O   MET A  59      27.040  12.721 117.420  1.00 36.94           O  
ATOM    337  CB  MET A  59      24.400  11.774 118.589  1.00 30.71           C  
ATOM    338  CG  MET A  59      24.036  10.353 118.209  1.00 42.47           C  
ATOM    339  SD  MET A  59      24.709   9.881 116.609  1.00 45.97           S  
ATOM    340  CE  MET A  59      24.058  11.224 115.640  1.00 43.59           C  
ATOM    341  N   GLU A  60      27.740  10.804 118.394  1.00 39.04           N  
ATOM    342  CA  GLU A  60      28.849  10.574 117.471  1.00 47.72           C  
ATOM    343  C   GLU A  60      29.670  11.840 117.253  1.00 46.33           C  
ATOM    344  O   GLU A  60      29.882  12.282 116.123  1.00 58.17           O  
ATOM    345  CB  GLU A  60      28.342  10.058 116.132  1.00 53.00           C  
ATOM    346  CG  GLU A  60      28.107   8.570 116.084  1.00 64.71           C  
ATOM    347  CD  GLU A  60      27.362   8.182 114.835  1.00 71.54           C  
ATOM    348  OE1 GLU A  60      27.344   8.986 113.878  1.00 74.87           O  
ATOM    349  OE2 GLU A  60      26.778   7.082 114.822  1.00 75.24           O1-
ATOM    350  N   ASP A  61      30.096  12.452 118.350  1.00 49.59           N  
ATOM    351  CA  ASP A  61      30.940  13.641 118.332  1.00 59.57           C  
ATOM    352  C   ASP A  61      30.243  14.866 117.741  1.00 60.24           C  
ATOM    353  O   ASP A  61      30.907  15.881 117.492  1.00 62.40           O  
ATOM    354  CB  ASP A  61      32.248  13.378 117.570  1.00 70.68           C  
ATOM    355  CG  ASP A  61      32.868  12.031 117.917  1.00 72.52           C  
ATOM    356  OD1 ASP A  61      33.161  11.787 119.106  1.00 70.16           O  
ATOM    357  OD2 ASP A  61      33.042  11.204 116.996  1.00 74.58           O1-
ATOM    358  N   LYS A  62      28.929  14.808 117.500  1.00 44.27           N  
ATOM    359  CA  LYS A  62      28.160  15.972 117.074  1.00 41.65           C  
ATOM    360  C   LYS A  62      27.518  16.625 118.292  1.00 35.92           C  
ATOM    361  O   LYS A  62      26.761  15.973 119.022  1.00 33.36           O  
ATOM    362  CB  LYS A  62      27.076  15.597 116.063  1.00 45.55           C  
ATOM    363  CG  LYS A  62      27.530  14.769 114.874  1.00 52.25           C  
ATOM    364  CD  LYS A  62      26.338  14.498 113.960  1.00 58.54           C  
ATOM    365  CE  LYS A  62      26.608  13.351 112.996  1.00 78.25           C  
ATOM    366  NZ  LYS A  62      26.694  12.035 113.690  1.00 84.03           N1+
ATOM    367  N   ASN A  63      27.793  17.915 118.493  1.00 38.50           N  
ATOM    368  CA  ASN A  63      27.198  18.665 119.596  1.00 34.15           C  
ATOM    369  C   ASN A  63      25.711  18.882 119.340  1.00 34.02           C  
ATOM    370  O   ASN A  63      25.329  19.479 118.329  1.00 37.77           O  
ATOM    371  CB  ASN A  63      27.919  20.005 119.762  1.00 44.20           C  
ATOM    372  CG  ASN A  63      27.394  20.839 120.929  1.00 52.44           C  
ATOM    373  ND2 ASN A  63      28.315  21.338 121.748  1.00 59.74           N  
ATOM    374  OD1 ASN A  63      26.189  21.039 121.098  1.00 38.00           O  
ATOM    375  N   ILE A  64      24.874  18.408 120.255  1.00 27.65           N  
ATOM    376  CA  ILE A  64      23.428  18.596 120.157  1.00 28.59           C  
ATOM    377  C   ILE A  64      22.960  19.743 121.043  1.00 33.68           C  
ATOM    378  O   ILE A  64      22.267  20.650 120.583  1.00 35.87           O  
ATOM    379  CB  ILE A  64      22.685  17.293 120.503  1.00 25.47           C  
ATOM    380  CG1 ILE A  64      23.128  16.136 119.621  1.00 27.02           C  
ATOM    381  CG2 ILE A  64      21.175  17.478 120.362  1.00 28.42           C  
ATOM    382  CD1 ILE A  64      22.608  14.807 120.131  1.00 26.54           C  
ATOM    383  N   ILE A  65      23.342  19.715 122.320  1.00 28.74           N  
ATOM    384  CA  ILE A  65      22.899  20.673 123.325  1.00 31.78           C  
ATOM    385  C   ILE A  65      24.071  21.005 124.233  1.00 32.48           C  
ATOM    386  O   ILE A  65      24.840  20.120 124.620  1.00 34.12           O  
ATOM    387  CB  ILE A  65      21.726  20.112 124.148  1.00 38.36           C  
ATOM    388  CG1 ILE A  65      20.412  20.330 123.407  1.00 41.96           C  
ATOM    389  CG2 ILE A  65      21.683  20.739 125.544  1.00 42.13           C  
ATOM    390  CD1 ILE A  65      20.078  21.787 123.228  1.00 45.56           C  
ATOM    391  N   GLN A  66      24.212  22.282 124.578  1.00 30.74           N  
ATOM    392  CA  GLN A  66      25.185  22.697 125.585  1.00 38.12           C  
ATOM    393  C   GLN A  66      24.506  23.719 126.480  1.00 46.35           C  
ATOM    394  O   GLN A  66      24.320  24.871 126.076  1.00 55.75           O  
ATOM    395  CB  GLN A  66      26.449  23.282 124.961  1.00 40.18           C  
ATOM    396  CG  GLN A  66      27.498  23.654 125.999  1.00 57.77           C  
ATOM    397  CD  GLN A  66      28.892  23.728 125.418  1.00 69.32           C  
ATOM    398  NE2 GLN A  66      29.821  22.976 126.007  1.00 68.80           N  
ATOM    399  OE1 GLN A  66      29.132  24.439 124.442  1.00 79.65           O  
ATOM    400  N   PHE A  67      24.142  23.297 127.686  1.00 29.36           N  
ATOM    401  CA  PHE A  67      23.475  24.148 128.662  1.00 29.35           C  
ATOM    402  C   PHE A  67      24.490  24.537 129.732  1.00 31.11           C  
ATOM    403  O   PHE A  67      24.978  23.679 130.473  1.00 29.22           O  
ATOM    404  CB  PHE A  67      22.287  23.406 129.255  1.00 29.97           C  
ATOM    405  CG  PHE A  67      21.394  24.262 130.091  1.00 34.27           C  
ATOM    406  CD1 PHE A  67      20.459  25.089 129.495  1.00 45.54           C  
ATOM    407  CD2 PHE A  67      21.474  24.218 131.473  1.00 32.61           C  
ATOM    408  CE1 PHE A  67      19.619  25.871 130.265  1.00 45.51           C  
ATOM    409  CE2 PHE A  67      20.638  24.995 132.247  1.00 35.45           C  
ATOM    410  CZ  PHE A  67      19.708  25.822 131.642  1.00 30.56           C  
ATOM    411  N   VAL A  68      24.831  25.824 129.781  1.00 29.77           N  
ATOM    412  CA  VAL A  68      25.829  26.372 130.699  1.00 32.82           C  
ATOM    413  C   VAL A  68      25.314  27.716 131.210  1.00 28.64           C  
ATOM    414  O   VAL A  68      24.756  28.508 130.443  1.00 38.09           O  
ATOM    415  CB  VAL A  68      27.202  26.543 130.026  1.00 34.20           C  
ATOM    416  CG1 VAL A  68      28.260  26.950 131.053  1.00 36.61           C  
ATOM    417  CG2 VAL A  68      27.634  25.283 129.303  1.00 40.48           C  
ATOM    418  N   HIS A  69      25.494  27.971 132.505  1.00 54.82           N  
ATOM    419  CA  HIS A  69      25.077  29.234 133.118  1.00 57.92           C  
ATOM    420  C   HIS A  69      23.577  29.472 132.941  1.00 57.40           C  
ATOM    421  O   HIS A  69      23.127  30.604 132.756  1.00 68.66           O  
ATOM    422  CB  HIS A  69      25.869  30.419 132.558  1.00 65.72           C  
ATOM    423  CG  HIS A  69      27.356  30.233 132.588  1.00 72.42           C  
ATOM    424  CD2 HIS A  69      28.198  29.957 133.612  1.00 75.31           C  
ATOM    425  ND1 HIS A  69      28.141  30.350 131.462  1.00 71.92           N  
ATOM    426  CE1 HIS A  69      29.407  30.147 131.776  1.00 77.01           C  
ATOM    427  NE2 HIS A  69      29.467  29.904 133.087  1.00 78.80           N  
ATOM    428  N   GLY A  70      22.797  28.398 132.980  1.00 53.72           N  
ATOM    429  CA  GLY A  70      21.361  28.541 132.939  1.00 53.43           C  
ATOM    430  C   GLY A  70      20.782  28.914 131.596  1.00 53.84           C  
ATOM    431  O   GLY A  70      19.628  29.348 131.534  1.00 60.10           O  
ATOM    432  N   GLU A  71      21.538  28.753 130.513  1.00 52.99           N  
ATOM    433  CA  GLU A  71      21.028  29.067 129.185  1.00 62.21           C  
ATOM    434  C   GLU A  71      21.632  28.108 128.169  1.00 63.82           C  
ATOM    435  O   GLU A  71      22.790  27.695 128.303  1.00 51.74           O  
ATOM    436  CB  GLU A  71      21.308  30.516 128.811  1.00  0.01           C  
ATOM    437  CG  GLU A  71      20.514  30.917 127.569  1.00  0.01           C  
ATOM    438  CD  GLU A  71      20.741  32.405 127.318  1.00  0.01           C  
ATOM    439  OE1 GLU A  71      21.762  32.676 126.635  1.00  0.01           O  
ATOM    440  OE2 GLU A  71      19.874  33.163 127.821  1.00  0.01           O1-
ATOM    441  N   GLU A  72      20.836  27.748 127.162  1.00 60.32           N  
ATOM    442  CA  GLU A  72      21.336  26.930 126.067  1.00 50.68           C  
ATOM    443  C   GLU A  72      22.318  27.736 125.222  1.00 52.07           C  
ATOM    444  O   GLU A  72      22.175  28.949 125.053  1.00 60.07           O  
ATOM    445  CB  GLU A  72      20.179  26.422 125.203  1.00 54.62           C  
ATOM    446  CG  GLU A  72      19.411  25.239 125.791  1.00 55.86           C  
ATOM    447  CD  GLU A  72      18.153  24.898 124.996  1.00 70.36           C  
ATOM    448  OE1 GLU A  72      17.757  25.711 124.131  1.00 76.60           O  
ATOM    449  OE2 GLU A  72      17.556  23.822 125.228  1.00 70.01           O1-
ATOM    450  N   ASP A  73      23.329  27.050 124.691  1.00 54.87           N  
ATOM    451  CA  ASP A  73      24.464  27.709 124.042  1.00 71.44           C  
ATOM    452  C   ASP A  73      24.672  27.159 122.631  1.00 74.13           C  
ATOM    453  O   ASP A  73      25.256  26.087 122.450  1.00 76.96           O  
ATOM    454  CB  ASP A  73      25.725  27.549 124.889  1.00 79.67           C  
ATOM    455  CG  ASP A  73      26.933  28.256 124.293  1.00 88.50           C  
ATOM    456  OD1 ASP A  73      26.760  29.108 123.398  1.00 83.41           O  
ATOM    457  OD2 ASP A  73      28.064  27.962 124.732  1.00 99.75           O1-
ATOM    458  N   LEU A  74      24.182  27.895 121.640  1.00 72.77           N  
ATOM    459  CA  LEU A  74      24.624  27.774 120.254  1.00 75.14           C  
ATOM    460  C   LEU A  74      25.676  28.881 120.103  1.00 93.64           C  
ATOM    461  O   LEU A  74      25.769  29.722 120.999  1.00106.75           O  
ATOM    462  CB  LEU A  74      23.456  28.017 119.299  1.00  0.01           C  
ATOM    463  CG  LEU A  74      23.824  27.710 117.836  1.00  0.01           C  
ATOM    464  CD1 LEU A  74      24.254  26.253 117.651  1.00  0.01           C  
ATOM    465  CD2 LEU A  74      22.640  28.025 116.920  1.00  0.01           C  
ATOM    466  N   LYS A  75      26.470  28.947 119.030  1.00 93.83           N  
ATOM    467  CA  LYS A  75      26.340  28.155 117.812  1.00 89.53           C  
ATOM    468  C   LYS A  75      27.401  27.078 117.701  1.00 82.27           C  
ATOM    469  O   LYS A  75      28.001  26.892 116.643  1.00 87.94           O  
ATOM    470  CB  LYS A  75      26.257  29.088 116.602  1.00  0.01           C  
ATOM    471  CG  LYS A  75      25.560  28.414 115.415  1.00  0.01           C  
ATOM    472  CD  LYS A  75      25.506  29.348 114.203  1.00  0.01           C  
ATOM    473  CE  LYS A  75      24.842  28.665 113.016  1.00  0.01           C  
ATOM    474  NZ  LYS A  75      24.827  29.599 111.865  1.00  0.01           N1+
ATOM    475  N   VAL A  76      27.640  26.371 118.805  1.00 74.14           N  
ATOM    476  CA  VAL A  76      28.427  25.143 118.746  1.00 73.88           C  
ATOM    477  C   VAL A  76      27.559  23.955 118.346  1.00 66.43           C  
ATOM    478  O   VAL A  76      28.086  22.881 118.023  1.00 59.37           O  
ATOM    479  CB  VAL A  76      29.145  24.991 120.098  1.00 76.62           C  
ATOM    480  CG1 VAL A  76      28.161  25.138 121.256  1.00 73.67           C  
ATOM    481  CG2 VAL A  76      29.944  23.691 120.193  1.00 75.03           C  
ATOM    482  N   GLN A  77      26.239  24.137 118.304  1.00 63.77           N  
ATOM    483  CA  GLN A  77      25.328  23.061 117.936  1.00 54.22           C  
ATOM    484  C   GLN A  77      25.555  22.619 116.496  1.00 52.15           C  
ATOM    485  O   GLN A  77      25.731  23.446 115.595  1.00 59.66           O  
ATOM    486  CB  GLN A  77      23.884  23.518 118.118  1.00 51.38           C  
ATOM    487  CG  GLN A  77      22.861  22.462 117.784  1.00 47.30           C  
ATOM    488  CD  GLN A  77      21.450  22.941 118.021  1.00 59.62           C  
ATOM    489  NE2 GLN A  77      20.768  22.326 118.976  1.00 53.41           N  
ATOM    490  OE1 GLN A  77      20.973  23.853 117.347  1.00 71.05           O  
ATOM    491  N   HIS A  78      25.554  21.305 116.285  1.00 48.05           N  
ATOM    492  CA  HIS A  78      25.769  20.742 114.961  1.00 54.08           C  
ATOM    493  C   HIS A  78      24.596  21.075 114.042  1.00 55.40           C  
ATOM    494  O   HIS A  78      23.450  21.201 114.481  1.00 54.23           O  
ATOM    495  CB  HIS A  78      25.962  19.228 115.059  1.00 50.26           C  
ATOM    496  CG  HIS A  78      26.464  18.596 113.799  1.00 56.29           C  
ATOM    497  CD2 HIS A  78      27.723  18.332 113.375  1.00 61.42           C  
ATOM    498  ND1 HIS A  78      25.623  18.150 112.802  1.00 57.81           N  
ATOM    499  CE1 HIS A  78      26.334  17.639 111.816  1.00 59.79           C  
ATOM    500  NE2 HIS A  78      27.628  17.741 112.142  1.00 62.79           N  
ATOM    501  N   SER A  79      24.896  21.231 112.747  1.00 58.66           N  
ATOM    502  CA  SER A  79      23.866  21.678 111.813  1.00 56.90           C  
ATOM    503  C   SER A  79      22.732  20.665 111.693  1.00 57.32           C  
ATOM    504  O   SER A  79      21.580  21.053 111.473  1.00 52.17           O  
ATOM    505  CB  SER A  79      24.475  21.964 110.435  1.00 65.25           C  
ATOM    506  OG  SER A  79      25.168  20.841 109.919  1.00 67.01           O  
ATOM    507  N   SER A  80      23.032  19.372 111.856  1.00 64.21           N  
ATOM    508  CA  SER A  80      22.010  18.338 111.724  1.00 60.04           C  
ATOM    509  C   SER A  80      20.904  18.474 112.758  1.00 58.99           C  
ATOM    510  O   SER A  80      19.789  17.996 112.525  1.00 55.68           O  
ATOM    511  CB  SER A  80      22.640  16.949 111.838  1.00 62.97           C  
ATOM    512  OG  SER A  80      23.557  16.713 110.783  1.00 77.93           O  
ATOM    513  N   TYR A  81      21.183  19.113 113.892  1.00 56.36           N  
ATOM    514  CA  TYR A  81      20.232  19.193 114.991  1.00 57.30           C  
ATOM    515  C   TYR A  81      19.669  20.595 115.183  1.00 56.19           C  
ATOM    516  O   TYR A  81      18.917  20.829 116.135  1.00 53.16           O  
ATOM    517  CB  TYR A  81      20.892  18.688 116.277  1.00 37.67           C  
ATOM    518  CG  TYR A  81      21.093  17.182 116.286  1.00 46.39           C  
ATOM    519  CD1 TYR A  81      20.025  16.330 116.526  1.00 43.78           C  
ATOM    520  CD2 TYR A  81      22.346  16.615 116.060  1.00 44.52           C  
ATOM    521  CE1 TYR A  81      20.188  14.958 116.536  1.00 46.85           C  
ATOM    522  CE2 TYR A  81      22.521  15.235 116.069  1.00 39.45           C  
ATOM    523  CZ  TYR A  81      21.431  14.412 116.308  1.00 53.60           C  
ATOM    524  OH  TYR A  81      21.562  13.039 116.331  1.00 49.31           O  
ATOM    525  N   ARG A  82      20.007  21.527 114.295  1.00 59.49           N  
ATOM    526  CA  ARG A  82      19.506  22.891 114.399  1.00 62.46           C  
ATOM    527  C   ARG A  82      17.983  22.918 114.291  1.00 62.46           C  
ATOM    528  O   ARG A  82      17.397  22.278 113.413  1.00 62.72           O  
ATOM    529  CB  ARG A  82      20.134  23.742 113.295  1.00  0.01           C  
ATOM    530  CG  ARG A  82      19.798  25.227 113.449  1.00  0.01           C  
ATOM    531  CD  ARG A  82      20.407  26.056 112.317  1.00  0.01           C  
ATOM    532  NE  ARG A  82      20.037  27.472 112.419  1.00  0.01           N  
ATOM    533  CZ  ARG A  82      20.280  28.391 111.481  1.00  0.01           C  
ATOM    534  NH1 ARG A  82      20.934  28.091 110.357  1.00  0.01           N1+
ATOM    535  NH2 ARG A  82      19.861  29.646 111.658  1.00  0.01           N  
ATOM    536  N   GLN A  83      17.347  23.649 115.211  1.00 60.95           N  
ATOM    537  CA  GLN A  83      15.897  23.842 115.270  1.00 54.91           C  
ATOM    538  C   GLN A  83      15.104  22.556 115.501  1.00 52.46           C  
ATOM    539  O   GLN A  83      13.868  22.579 115.483  1.00 58.33           O  
ATOM    540  CB  GLN A  83      15.392  24.533 114.000  1.00 63.95           C  
ATOM    541  CG  GLN A  83      15.529  26.051 114.014  1.00 73.67           C  
ATOM    542  CD  GLN A  83      16.855  26.533 113.455  1.00 89.18           C  
ATOM    543  NE2 GLN A  83      17.012  27.849 113.347  1.00 93.76           N  
ATOM    544  OE1 GLN A  83      17.728  25.733 113.125  1.00 95.44           O  
ATOM    545  N   ARG A  84      15.786  21.432 115.724  1.00 43.44           N  
ATOM    546  CA  ARG A  84      15.112  20.175 116.023  1.00 40.84           C  
ATOM    547  C   ARG A  84      15.414  19.623 117.404  1.00 33.28           C  
ATOM    548  O   ARG A  84      14.780  18.643 117.810  1.00 37.78           O  
ATOM    549  CB  ARG A  84      15.480  19.093 115.003  1.00 42.75           C  
ATOM    550  CG  ARG A  84      14.884  19.296 113.632  1.00 46.56           C  
ATOM    551  CD  ARG A  84      15.077  18.051 112.793  1.00 49.42           C  
ATOM    552  NE  ARG A  84      16.431  17.517 112.911  1.00 41.29           N  
ATOM    553  CZ  ARG A  84      16.720  16.276 113.288  1.00 45.85           C  
ATOM    554  NH1 ARG A  84      15.753  15.416 113.573  1.00 43.77           N1+
ATOM    555  NH2 ARG A  84      17.984  15.892 113.367  1.00 43.61           N  
ATOM    556  N   ALA A  85      16.354  20.202 118.135  1.00 29.55           N  
ATOM    557  CA  ALA A  85      16.778  19.640 119.405  1.00 27.35           C  
ATOM    558  C   ALA A  85      16.658  20.691 120.491  1.00 29.72           C  
ATOM    559  O   ALA A  85      17.108  21.827 120.316  1.00 34.97           O  
ATOM    560  CB  ALA A  85      18.214  19.127 119.319  1.00 30.51           C  
ATOM    561  N   ARG A  86      16.066  20.307 121.616  1.00 30.05           N  
ATOM    562  CA  ARG A  86      15.948  21.220 122.738  1.00 29.71           C  
ATOM    563  C   ARG A  86      16.062  20.421 124.021  1.00 33.33           C  
ATOM    564  O   ARG A  86      15.701  19.245 124.072  1.00 31.47           O  
ATOM    565  CB  ARG A  86      14.620  21.997 122.705  1.00 35.35           C  
ATOM    566  CG  ARG A  86      13.402  21.133 122.977  1.00 50.64           C  
ATOM    567  CD  ARG A  86      12.110  21.830 122.586  1.00 66.91           C  
ATOM    568  NE  ARG A  86      11.913  23.084 123.305  1.00 78.93           N  
ATOM    569  CZ  ARG A  86      10.888  23.325 124.118  1.00 88.93           C  
ATOM    570  NH1 ARG A  86       9.961  22.397 124.314  1.00 88.27           N1+
ATOM    571  NH2 ARG A  86      10.786  24.498 124.731  1.00 94.56           N  
ATOM    572  N   LEU A  87      16.605  21.071 125.044  1.00 26.65           N  
ATOM    573  CA  LEU A  87      16.592  20.557 126.399  1.00 25.45           C  
ATOM    574  C   LEU A  87      15.319  21.053 127.069  1.00 32.80           C  
ATOM    575  O   LEU A  87      15.013  22.247 127.013  1.00 40.52           O  
ATOM    576  CB  LEU A  87      17.838  21.040 127.141  1.00 30.15           C  
ATOM    577  CG  LEU A  87      18.206  20.412 128.475  1.00 33.99           C  
ATOM    578  CD1 LEU A  87      18.600  18.965 128.265  1.00 31.20           C  
ATOM    579  CD2 LEU A  87      19.342  21.213 129.091  1.00 31.96           C  
ATOM    580  N   LEU A  88      14.556  20.140 127.662  1.00 31.92           N  
ATOM    581  CA  LEU A  88      13.305  20.526 128.316  1.00 38.20           C  
ATOM    582  C   LEU A  88      13.653  21.117 129.679  1.00 35.66           C  
ATOM    583  O   LEU A  88      13.757  20.408 130.683  1.00 40.04           O  
ATOM    584  CB  LEU A  88      12.360  19.335 128.422  1.00 44.17           C  
ATOM    585  CG  LEU A  88      11.987  18.669 127.088  1.00 44.82           C  
ATOM    586  CD1 LEU A  88      10.982  17.539 127.286  1.00 49.13           C  
ATOM    587  CD2 LEU A  88      11.453  19.687 126.096  1.00 42.59           C  
ATOM    588  N   LYS A  89      13.838  22.441 129.709  1.00 41.32           N  
ATOM    589  CA  LYS A  89      14.439  23.093 130.874  1.00 37.76           C  
ATOM    590  C   LYS A  89      13.566  22.981 132.118  1.00 43.51           C  
ATOM    591  O   LYS A  89      14.079  23.047 133.239  1.00 38.79           O  
ATOM    592  CB  LYS A  89      14.725  24.568 130.579  1.00 43.77           C  
ATOM    593  CG  LYS A  89      15.318  24.865 129.210  1.00 55.01           C  
ATOM    594  CD  LYS A  89      14.218  25.207 128.206  1.00 72.46           C  
ATOM    595  CE  LYS A  89      14.767  25.370 126.796  1.00 77.11           C  
ATOM    596  NZ  LYS A  89      13.826  24.815 125.781  1.00 73.85           N1+
ATOM    597  N   ASP A  90      12.252  22.831 131.946  1.00 43.16           N  
ATOM    598  CA  ASP A  90      11.354  22.702 133.089  1.00 50.12           C  
ATOM    599  C   ASP A  90      11.612  21.432 133.894  1.00 45.80           C  
ATOM    600  O   ASP A  90      11.174  21.339 135.047  1.00 50.31           O  
ATOM    601  CB  ASP A  90       9.903  22.728 132.604  1.00 62.79           C  
ATOM    602  CG  ASP A  90       9.624  21.656 131.562  1.00 77.23           C  
ATOM    603  OD1 ASP A  90       9.998  21.852 130.383  1.00 80.96           O  
ATOM    604  OD2 ASP A  90       9.046  20.610 131.924  1.00 80.54           O1-
ATOM    605  N   GLN A  91      12.305  20.454 133.314  1.00 35.23           N  
ATOM    606  CA  GLN A  91      12.613  19.195 133.975  1.00 29.25           C  
ATOM    607  C   GLN A  91      13.874  19.259 134.823  1.00 31.21           C  
ATOM    608  O   GLN A  91      14.092  18.361 135.646  1.00 28.78           O  
ATOM    609  CB  GLN A  91      12.764  18.082 132.932  1.00 42.58           C  
ATOM    610  CG  GLN A  91      11.456  17.641 132.280  1.00 59.10           C  
ATOM    611  CD  GLN A  91      10.538  16.931 133.252  1.00 64.82           C  
ATOM    612  NE2 GLN A  91       9.358  17.496 133.465  1.00 72.25           N  
ATOM    613  OE1 GLN A  91      10.887  15.887 133.809  1.00 56.98           O  
ATOM    614  N   LEU A  92      14.700  20.293 134.646  1.00 29.53           N  
ATOM    615  CA  LEU A  92      16.002  20.322 135.308  1.00 27.40           C  
ATOM    616  C   LEU A  92      15.878  20.366 136.831  1.00 30.47           C  
ATOM    617  O   LEU A  92      16.704  19.772 137.532  1.00 29.20           O  
ATOM    618  CB  LEU A  92      16.820  21.512 134.801  1.00 29.99           C  
ATOM    619  CG  LEU A  92      17.340  21.415 133.362  1.00 31.14           C  
ATOM    620  CD1 LEU A  92      18.000  22.715 132.976  1.00 31.04           C  
ATOM    621  CD2 LEU A  92      18.296  20.233 133.206  1.00 26.16           C  
ATOM    622  N   SER A  93      14.858  21.039 137.369  1.00 33.58           N  
ATOM    623  CA  SER A  93      14.732  21.097 138.825  1.00 33.06           C  
ATOM    624  C   SER A  93      14.421  19.734 139.435  1.00 34.10           C  
ATOM    625  O   SER A  93      14.698  19.522 140.618  1.00 37.19           O  
ATOM    626  CB  SER A  93      13.657  22.112 139.237  1.00 33.61           C  
ATOM    627  OG  SER A  93      12.370  21.724 138.779  1.00 37.71           O  
ATOM    628  N   LEU A  94      13.853  18.814 138.661  1.00 35.93           N  
ATOM    629  CA  LEU A  94      13.647  17.441 139.102  1.00 33.70           C  
ATOM    630  C   LEU A  94      14.893  16.587 138.912  1.00 32.89           C  
ATOM    631  O   LEU A  94      14.852  15.384 139.193  1.00 37.66           O  
ATOM    632  CB  LEU A  94      12.470  16.816 138.346  1.00 33.50           C  
ATOM    633  CG  LEU A  94      11.158  17.582 138.495  1.00 42.48           C  
ATOM    634  CD1 LEU A  94      10.143  17.139 137.448  1.00 50.93           C  
ATOM    635  CD2 LEU A  94      10.618  17.371 139.889  1.00 40.80           C  
ATOM    636  N   GLY A  95      15.985  17.186 138.454  1.00 30.62           N  
ATOM    637  CA  GLY A  95      17.176  16.433 138.113  1.00 31.15           C  
ATOM    638  C   GLY A  95      17.027  15.614 136.853  1.00 28.65           C  
ATOM    639  O   GLY A  95      17.608  14.534 136.753  1.00 32.06           O  
ATOM    640  N   ASN A  96      16.235  16.083 135.895  1.00 25.45           N  
ATOM    641  CA  ASN A  96      16.017  15.367 134.646  1.00 22.24           C  
ATOM    642  C   ASN A  96      16.587  16.203 133.506  1.00 25.37           C  
ATOM    643  O   ASN A  96      16.144  17.335 133.276  1.00 28.55           O  
ATOM    644  CB  ASN A  96      14.523  15.087 134.431  1.00 24.10           C  
ATOM    645  CG  ASN A  96      14.251  14.234 133.193  1.00 37.91           C  
ATOM    646  ND2 ASN A  96      13.011  14.267 132.708  1.00 39.45           N  
ATOM    647  OD1 ASN A  96      15.137  13.541 132.696  1.00 40.33           O  
ATOM    648  N   ALA A  97      17.575  15.656 132.816  1.00 24.40           N  
ATOM    649  CA  ALA A  97      18.150  16.300 131.640  1.00 24.21           C  
ATOM    650  C   ALA A  97      17.531  15.604 130.435  1.00 29.87           C  
ATOM    651  O   ALA A  97      17.979  14.544 129.998  1.00 31.78           O  
ATOM    652  CB  ALA A  97      19.668  16.210 131.641  1.00 25.18           C  
ATOM    653  N   ALA A  98      16.451  16.172 129.931  1.00 26.01           N  
ATOM    654  CA  ALA A  98      15.663  15.515 128.906  1.00 26.61           C  
ATOM    655  C   ALA A  98      15.895  16.200 127.567  1.00 26.93           C  
ATOM    656  O   ALA A  98      15.587  17.388 127.407  1.00 28.20           O  
ATOM    657  CB  ALA A  98      14.184  15.533 129.291  1.00 26.63           C  
ATOM    658  N   LEU A  99      16.431  15.443 126.606  1.00 24.58           N  
ATOM    659  CA  LEU A  99      16.661  15.925 125.252  1.00 20.97           C  
ATOM    660  C   LEU A  99      15.461  15.569 124.385  1.00 24.66           C  
ATOM    661  O   LEU A  99      15.122  14.389 124.253  1.00 24.02           O  
ATOM    662  CB  LEU A  99      17.931  15.297 124.676  1.00 20.50           C  
ATOM    663  CG  LEU A  99      18.190  15.537 123.188  1.00 22.35           C  
ATOM    664  CD1 LEU A  99      18.340  17.014 122.900  1.00 24.24           C  
ATOM    665  CD2 LEU A  99      19.442  14.783 122.736  1.00 22.92           C  
ATOM    666  N   GLN A 100      14.805  16.575 123.816  1.00 24.47           N  
ATOM    667  CA  GLN A 100      13.720  16.341 122.872  1.00 25.65           C  
ATOM    668  C   GLN A 100      14.209  16.625 121.460  1.00 29.83           C  
ATOM    669  O   GLN A 100      14.716  17.716 121.179  1.00 27.96           O  
ATOM    670  CB  GLN A 100      12.490  17.198 123.177  1.00 28.16           C  
ATOM    671  CG  GLN A 100      11.358  16.900 122.198  1.00 34.24           C  
ATOM    672  CD  GLN A 100      10.170  17.831 122.338  1.00 46.04           C  
ATOM    673  NE2 GLN A 100       8.986  17.249 122.478  1.00 51.13           N  
ATOM    674  OE1 GLN A 100      10.311  19.055 122.312  1.00 45.31           O  
ATOM    675  N   ILE A 101      14.044  15.648 120.572  1.00 27.41           N  
ATOM    676  CA  ILE A 101      14.354  15.803 119.155  1.00 25.92           C  
ATOM    677  C   ILE A 101      13.048  15.672 118.382  1.00 27.35           C  
ATOM    678  O   ILE A 101      12.355  14.653 118.491  1.00 28.43           O  
ATOM    679  CB  ILE A 101      15.382  14.767 118.679  1.00 31.70           C  
ATOM    680  CG1 ILE A 101      16.696  14.951 119.444  1.00 36.84           C  
ATOM    681  CG2 ILE A 101      15.615  14.878 117.170  1.00 29.28           C  
ATOM    682  CD1 ILE A 101      17.799  14.016 119.021  1.00 43.03           C  
ATOM    683  N   THR A 102      12.705  16.698 117.618  1.00 30.60           N  
ATOM    684  CA  THR A 102      11.474  16.699 116.842  1.00 27.53           C  
ATOM    685  C   THR A 102      11.755  16.258 115.414  1.00 28.35           C  
ATOM    686  O   THR A 102      12.814  16.552 114.852  1.00 33.85           O  
ATOM    687  CB  THR A 102      10.830  18.084 116.838  1.00 34.01           C  
ATOM    688  CG2 THR A 102      10.483  18.518 118.256  1.00 32.48           C  
ATOM    689  OG1 THR A 102      11.743  19.029 116.277  1.00 44.01           O  
ATOM    690  N   ASP A 103      10.794  15.528 114.837  1.00 27.28           N  
ATOM    691  CA  ASP A 103      10.861  15.072 113.447  1.00 28.39           C  
ATOM    692  C   ASP A 103      12.097  14.195 113.210  1.00 28.68           C  
ATOM    693  O   ASP A 103      13.013  14.541 112.457  1.00 29.94           O  
ATOM    694  CB  ASP A 103      10.834  16.277 112.499  1.00 30.98           C  
ATOM    695  CG  ASP A 103      10.631  15.875 111.058  1.00 38.89           C  
ATOM    696  OD1 ASP A 103      10.209  14.728 110.819  1.00 35.34           O  
ATOM    697  OD2 ASP A 103      10.875  16.712 110.168  1.00 47.00           O1-
ATOM    698  N   VAL A 104      12.076  13.025 113.856  1.00 23.17           N  
ATOM    699  CA  VAL A 104      13.232  12.133 113.845  1.00 23.22           C  
ATOM    700  C   VAL A 104      13.563  11.682 112.428  1.00 27.74           C  
ATOM    701  O   VAL A 104      12.678  11.327 111.637  1.00 25.72           O  
ATOM    702  CB  VAL A 104      12.973  10.930 114.770  1.00 24.01           C  
ATOM    703  CG1 VAL A 104      14.044   9.862 114.572  1.00 25.46           C  
ATOM    704  CG2 VAL A 104      12.983  11.386 116.230  1.00 27.88           C  
ATOM    705  N   LYS A 105      14.860  11.702 112.107  1.00 25.15           N  
ATOM    706  CA  LYS A 105      15.407  11.298 110.818  1.00 28.00           C  
ATOM    707  C   LYS A 105      16.245  10.034 110.973  1.00 27.23           C  
ATOM    708  O   LYS A 105      16.636   9.656 112.079  1.00 25.99           O  
ATOM    709  CB  LYS A 105      16.274  12.414 110.228  1.00 35.29           C  
ATOM    710  CG  LYS A 105      15.543  13.717 109.922  1.00 43.84           C  
ATOM    711  CD  LYS A 105      14.454  13.499 108.888  1.00 52.44           C  
ATOM    712  CE  LYS A 105      13.782  14.807 108.488  1.00 55.81           C  
ATOM    713  NZ  LYS A 105      12.715  14.562 107.472  1.00 46.30           N1+
ATOM    714  N   LEU A 106      16.519   9.371 109.843  1.00 27.84           N  
ATOM    715  CA  LEU A 106      17.338   8.164 109.909  1.00 26.91           C  
ATOM    716  C   LEU A 106      18.731   8.471 110.447  1.00 26.86           C  
ATOM    717  O   LEU A 106      19.295   7.663 111.191  1.00 29.62           O  
ATOM    718  CB  LEU A 106      17.411   7.490 108.538  1.00 29.76           C  
ATOM    719  CG  LEU A 106      16.181   6.602 108.282  1.00 32.66           C  
ATOM    720  CD1 LEU A 106      16.065   6.221 106.819  1.00 33.69           C  
ATOM    721  CD2 LEU A 106      16.238   5.343 109.160  1.00 31.85           C  
ATOM    722  N   GLN A 107      19.266   9.654 110.141  1.00 26.66           N  
ATOM    723  CA  GLN A 107      20.586  10.031 110.636  1.00 28.49           C  
ATOM    724  C   GLN A 107      20.601  10.262 112.146  1.00 26.53           C  
ATOM    725  O   GLN A 107      21.687  10.450 112.714  1.00 29.05           O  
ATOM    726  CB  GLN A 107      21.086  11.284 109.911  1.00 33.37           C  
ATOM    727  CG  GLN A 107      20.033  12.368 109.772  1.00 48.77           C  
ATOM    728  CD  GLN A 107      19.216  12.250 108.489  1.00 57.36           C  
ATOM    729  NE2 GLN A 107      19.058  13.367 107.781  1.00 69.17           N  
ATOM    730  OE1 GLN A 107      18.715  11.179 108.145  1.00 48.72           O  
ATOM    731  N   ASP A 108      19.438  10.269 112.808  1.00 25.35           N  
ATOM    732  CA  ASP A 108      19.384  10.392 114.264  1.00 21.99           C  
ATOM    733  C   ASP A 108      19.650   9.075 114.982  1.00 28.01           C  
ATOM    734  O   ASP A 108      19.820   9.076 116.207  1.00 28.05           O  
ATOM    735  CB  ASP A 108      18.024  10.929 114.715  1.00 22.36           C  
ATOM    736  CG  ASP A 108      17.789  12.364 114.304  1.00 35.20           C  
ATOM    737  OD1 ASP A 108      18.775  13.133 114.213  1.00 27.94           O  
ATOM    738  OD2 ASP A 108      16.604  12.722 114.082  1.00 32.91           O1-
ATOM    739  N   ALA A 109      19.675   7.959 114.263  1.00 23.00           N  
ATOM    740  CA  ALA A 109      20.007   6.680 114.870  1.00 21.76           C  
ATOM    741  C   ALA A 109      21.479   6.633 115.238  1.00 25.20           C  
ATOM    742  O   ALA A 109      22.342   7.007 114.444  1.00 25.96           O  
ATOM    743  CB  ALA A 109      19.674   5.540 113.908  1.00 28.66           C  
ATOM    744  N   GLY A 110      21.767   6.171 116.443  1.00 22.74           N  
ATOM    745  CA  GLY A 110      23.141   6.015 116.870  1.00 24.65           C  
ATOM    746  C   GLY A 110      23.228   6.086 118.381  1.00 24.01           C  
ATOM    747  O   GLY A 110      22.223   5.974 119.072  1.00 25.79           O  
ATOM    748  N   VAL A 111      24.447   6.291 118.879  1.00 25.61           N  
ATOM    749  CA  VAL A 111      24.695   6.316 120.313  1.00 20.64           C  
ATOM    750  C   VAL A 111      24.827   7.760 120.784  1.00 25.13           C  
ATOM    751  O   VAL A 111      25.730   8.489 120.354  1.00 27.39           O  
ATOM    752  CB  VAL A 111      25.950   5.508 120.683  1.00 22.56           C  
ATOM    753  CG1 VAL A 111      26.241   5.673 122.171  1.00 28.76           C  
ATOM    754  CG2 VAL A 111      25.768   4.050 120.321  1.00 27.92           C  
ATOM    755  N   TYR A 112      23.963   8.143 121.713  1.00 20.82           N  
ATOM    756  CA  TYR A 112      23.932   9.453 122.348  1.00 19.52           C  
ATOM    757  C   TYR A 112      24.624   9.369 123.694  1.00 20.11           C  
ATOM    758  O   TYR A 112      24.609   8.327 124.349  1.00 26.75           O  
ATOM    759  CB  TYR A 112      22.492   9.933 122.570  1.00 19.28           C  
ATOM    760  CG  TYR A 112      21.772  10.253 121.287  1.00 19.78           C  
ATOM    761  CD1 TYR A 112      21.453   9.249 120.381  1.00 24.65           C  
ATOM    762  CD2 TYR A 112      21.406  11.563 120.985  1.00 23.49           C  
ATOM    763  CE1 TYR A 112      20.788   9.531 119.210  1.00 24.52           C  
ATOM    764  CE2 TYR A 112      20.729  11.854 119.800  1.00 22.08           C  
ATOM    765  CZ  TYR A 112      20.439  10.839 118.924  1.00 24.47           C  
ATOM    766  OH  TYR A 112      19.799  11.148 117.745  1.00 26.93           O  
ATOM    767  N   ARG A 113      25.226  10.480 124.113  1.00 21.34           N  
ATOM    768  CA  ARG A 113      25.788  10.558 125.452  1.00 21.45           C  
ATOM    769  C   ARG A 113      25.302  11.814 126.145  1.00 23.25           C  
ATOM    770  O   ARG A 113      25.302  12.895 125.547  1.00 25.53           O  
ATOM    771  CB  ARG A 113      27.321  10.566 125.475  1.00 27.87           C  
ATOM    772  CG  ARG A 113      27.945   9.476 124.645  1.00 31.58           C  
ATOM    773  CD  ARG A 113      29.450   9.682 124.666  1.00 37.20           C  
ATOM    774  NE  ARG A 113      30.138   8.412 124.804  1.00 55.47           N  
ATOM    775  CZ  ARG A 113      31.393   8.308 125.219  1.00 60.06           C  
ATOM    776  NH1 ARG A 113      32.042   9.399 125.584  1.00 57.84           N1+
ATOM    777  NH2 ARG A 113      31.981   7.115 125.313  1.00 54.46           N  
ATOM    778  N   CYS A 114      24.944  11.689 127.414  0.52 20.10           N  
ATOM    779  CA  CYS A 114      24.543  12.820 128.236  0.52 23.42           C  
ATOM    780  C   CYS A 114      25.639  13.046 129.276  0.52 24.60           C  
ATOM    781  O   CYS A 114      25.837  12.191 130.144  0.52 20.93           O  
ATOM    782  CB  CYS A 114      23.195  12.523 128.881  0.52 33.43           C  
ATOM    783  SG  CYS A 114      22.773  13.510 130.321  0.52 41.74           S  
ATOM    784  N   MET A 115      26.353  14.172 129.165  1.00 26.30           N  
ATOM    785  CA  MET A 115      27.476  14.534 130.028  1.00 25.45           C  
ATOM    786  C   MET A 115      27.014  15.636 130.961  1.00 28.03           C  
ATOM    787  O   MET A 115      26.502  16.659 130.502  1.00 27.77           O  
ATOM    788  CB  MET A 115      28.671  15.015 129.219  1.00 29.33           C  
ATOM    789  CG  MET A 115      29.075  14.021 128.159  1.00 39.06           C  
ATOM    790  SD  MET A 115      30.550  14.525 127.284  1.00 41.32           S  
ATOM    791  CE  MET A 115      30.789  13.007 126.386  1.00 47.55           C  
ATOM    792  N   ILE A 116      27.174  15.430 132.263  1.00 24.63           N  
ATOM    793  CA  ILE A 116      26.614  16.359 133.233  1.00 23.70           C  
ATOM    794  C   ILE A 116      27.682  16.672 134.262  1.00 22.20           C  
ATOM    795  O   ILE A 116      28.296  15.755 134.814  1.00 25.36           O  
ATOM    796  CB  ILE A 116      25.358  15.801 133.918  1.00 23.49           C  
ATOM    797  CG1 ILE A 116      24.310  15.485 132.845  1.00 26.81           C  
ATOM    798  CG2 ILE A 116      24.842  16.796 134.949  1.00 28.34           C  
ATOM    799  CD1 ILE A 116      23.002  14.971 133.385  1.00 35.41           C  
ATOM    800  N   SER A 117      27.914  17.960 134.486  1.00 22.58           N  
ATOM    801  CA  SER A 117      28.732  18.444 135.587  1.00 24.21           C  
ATOM    802  C   SER A 117      27.813  19.167 136.563  1.00 30.81           C  
ATOM    803  O   SER A 117      27.134  20.131 136.188  1.00 30.06           O  
ATOM    804  CB  SER A 117      29.839  19.371 135.082  1.00 27.50           C  
ATOM    805  OG  SER A 117      30.502  20.013 136.155  1.00 27.72           O  
ATOM    806  N   TYR A 118      27.769  18.679 137.798  1.00 26.17           N  
ATOM    807  CA  TYR A 118      26.946  19.290 138.835  1.00 27.19           C  
ATOM    808  C   TYR A 118      27.581  18.955 140.176  1.00 27.56           C  
ATOM    809  O   TYR A 118      27.180  17.997 140.848  1.00 30.15           O  
ATOM    810  CB  TYR A 118      25.503  18.792 138.746  1.00 27.04           C  
ATOM    811  CG  TYR A 118      24.560  19.552 139.644  1.00 29.05           C  
ATOM    812  CD1 TYR A 118      24.348  20.917 139.458  1.00 31.78           C  
ATOM    813  CD2 TYR A 118      23.885  18.914 140.678  1.00 30.24           C  
ATOM    814  CE1 TYR A 118      23.490  21.630 140.283  1.00 35.43           C  
ATOM    815  CE2 TYR A 118      23.025  19.617 141.503  1.00 31.91           C  
ATOM    816  CZ  TYR A 118      22.835  20.974 141.304  1.00 37.10           C  
ATOM    817  OH  TYR A 118      21.969  21.680 142.122  1.00 39.77           O  
ATOM    818  N   GLY A 119      28.591  19.726 140.562  1.00 30.35           N  
ATOM    819  CA  GLY A 119      29.476  19.281 141.616  1.00 30.18           C  
ATOM    820  C   GLY A 119      30.427  18.249 141.047  1.00 33.76           C  
ATOM    821  O   GLY A 119      31.536  18.580 140.620  1.00 43.61           O  
ATOM    822  N   GLY A 120      29.990  16.997 141.014  1.00 32.27           N  
ATOM    823  CA  GLY A 120      30.733  15.946 140.361  1.00 29.69           C  
ATOM    824  C   GLY A 120      30.443  15.940 138.876  1.00 26.09           C  
ATOM    825  O   GLY A 120      29.842  16.863 138.326  1.00 27.28           O  
ATOM    826  N   ALA A 121      30.889  14.874 138.217  1.00 25.75           N  
ATOM    827  CA  ALA A 121      30.688  14.743 136.780  1.00 24.12           C  
ATOM    828  C   ALA A 121      30.558  13.272 136.419  1.00 24.19           C  
ATOM    829  O   ALA A 121      31.230  12.415 136.998  1.00 25.67           O  
ATOM    830  CB  ALA A 121      31.837  15.385 135.992  1.00 23.93           C  
ATOM    831  N   ASP A 122      29.680  12.985 135.463  1.00 22.87           N  
ATOM    832  CA  ASP A 122      29.472  11.617 135.007  1.00 22.92           C  
ATOM    833  C   ASP A 122      28.802  11.699 133.639  1.00 21.88           C  
ATOM    834  O   ASP A 122      28.347  12.766 133.216  1.00 22.47           O  
ATOM    835  CB  ASP A 122      28.640  10.830 136.036  1.00 29.33           C  
ATOM    836  CG  ASP A 122      28.575   9.337 135.754  1.00 36.76           C  
ATOM    837  OD1 ASP A 122      29.472   8.810 135.053  1.00 26.98           O  
ATOM    838  OD2 ASP A 122      27.620   8.700 136.264  1.00 24.95           O1-
ATOM    839  N   TYR A 123      28.747  10.563 132.947  1.00 23.31           N  
ATOM    840  CA  TYR A 123      28.085  10.526 131.649  1.00 24.30           C  
ATOM    841  C   TYR A 123      27.494   9.142 131.430  1.00 23.70           C  
ATOM    842  O   TYR A 123      27.944   8.158 132.022  1.00 26.10           O  
ATOM    843  CB  TYR A 123      29.051  10.890 130.514  1.00 20.90           C  
ATOM    844  CG  TYR A 123      29.935   9.753 130.082  1.00 28.74           C  
ATOM    845  CD1 TYR A 123      31.109   9.478 130.757  1.00 26.34           C  
ATOM    846  CD2 TYR A 123      29.595   8.949 128.998  1.00 39.26           C  
ATOM    847  CE1 TYR A 123      31.927   8.449 130.380  1.00 39.06           C  
ATOM    848  CE2 TYR A 123      30.414   7.910 128.608  1.00 40.83           C  
ATOM    849  CZ  TYR A 123      31.578   7.665 129.308  1.00 46.10           C  
ATOM    850  OH  TYR A 123      32.403   6.631 128.941  1.00 58.51           O  
ATOM    851  N   LYS A 124      26.462   9.076 130.584  1.00 23.63           N  
ATOM    852  CA  LYS A 124      25.861   7.801 130.213  1.00 20.51           C  
ATOM    853  C   LYS A 124      25.570   7.772 128.721  1.00 20.27           C  
ATOM    854  O   LYS A 124      25.348   8.813 128.096  1.00 25.12           O  
ATOM    855  CB  LYS A 124      24.552   7.516 130.963  1.00 24.97           C  
ATOM    856  CG  LYS A 124      24.740   7.221 132.430  1.00 27.99           C  
ATOM    857  CD  LYS A 124      25.331   5.836 132.603  1.00 33.94           C  
ATOM    858  CE  LYS A 124      25.302   5.395 134.051  1.00 38.45           C  
ATOM    859  NZ  LYS A 124      26.492   5.900 134.780  1.00 38.24           N1+
ATOM    860  N   ARG A 125      25.525   6.559 128.170  1.00 22.14           N  
ATOM    861  CA  ARG A 125      25.177   6.337 126.772  1.00 21.60           C  
ATOM    862  C   ARG A 125      23.735   5.860 126.630  1.00 24.96           C  
ATOM    863  O   ARG A 125      23.209   5.149 127.496  1.00 26.01           O  
ATOM    864  CB  ARG A 125      26.099   5.311 126.111  1.00 25.77           C  
ATOM    865  CG  ARG A 125      27.563   5.452 126.443  1.00 38.71           C  
ATOM    866  CD  ARG A 125      28.332   4.293 125.836  1.00 55.20           C  
ATOM    867  NE  ARG A 125      28.681   3.282 126.828  1.00 77.07           N  
ATOM    868  CZ  ARG A 125      28.183   2.049 126.842  1.00 83.28           C  
ATOM    869  NH1 ARG A 125      27.311   1.684 125.914  1.00 80.46           N1+
ATOM    870  NH2 ARG A 125      28.560   1.186 127.781  1.00 81.02           N  
ATOM    871  N   ILE A 126      23.112   6.264 125.527  1.00 20.69           N  
ATOM    872  CA  ILE A 126      21.774   5.833 125.137  1.00 20.39           C  
ATOM    873  C   ILE A 126      21.821   5.493 123.659  1.00 24.08           C  
ATOM    874  O   ILE A 126      22.301   6.300 122.855  1.00 22.12           O  
ATOM    875  CB  ILE A 126      20.725   6.933 125.378  1.00 18.99           C  
ATOM    876  CG1 ILE A 126      20.706   7.344 126.844  1.00 18.11           C  
ATOM    877  CG2 ILE A 126      19.352   6.463 124.901  1.00 23.29           C  
ATOM    878  CD1 ILE A 126      19.806   8.549 127.118  1.00 24.46           C  
ATOM    879  N   THR A 127      21.310   4.319 123.299  1.00 21.94           N  
ATOM    880  CA  THR A 127      21.260   3.866 121.913  1.00 20.07           C  
ATOM    881  C   THR A 127      19.877   4.166 121.365  1.00 22.40           C  
ATOM    882  O   THR A 127      18.877   3.842 122.012  1.00 22.70           O  
ATOM    883  CB  THR A 127      21.547   2.370 121.816  1.00 22.55           C  
ATOM    884  CG2 THR A 127      21.401   1.882 120.386  1.00 28.96           C  
ATOM    885  OG1 THR A 127      22.895   2.119 122.260  1.00 29.11           O  
ATOM    886  N   VAL A 128      19.826   4.787 120.188  1.00 19.53           N  
ATOM    887  CA  VAL A 128      18.569   5.088 119.504  1.00 20.01           C  
ATOM    888  C   VAL A 128      18.549   4.339 118.181  1.00 20.33           C  
ATOM    889  O   VAL A 128      19.495   4.437 117.385  1.00 22.81           O  
ATOM    890  CB  VAL A 128      18.400   6.601 119.285  1.00 19.92           C  
ATOM    891  CG1 VAL A 128      17.208   6.891 118.402  1.00 23.55           C  
ATOM    892  CG2 VAL A 128      18.301   7.319 120.625  1.00 21.26           C  
ATOM    893  N   LYS A 129      17.478   3.574 117.960  1.00 19.65           N  
ATOM    894  CA  LYS A 129      17.209   2.910 116.693  1.00 19.71           C  
ATOM    895  C   LYS A 129      16.059   3.636 116.017  1.00 18.73           C  
ATOM    896  O   LYS A 129      15.103   4.037 116.685  1.00 21.63           O  
ATOM    897  CB  LYS A 129      16.810   1.442 116.899  1.00 26.53           C  
ATOM    898  CG  LYS A 129      17.825   0.607 117.650  1.00 31.37           C  
ATOM    899  CD  LYS A 129      19.060   0.411 116.798  1.00 38.53           C  
ATOM    900  CE  LYS A 129      20.033  -0.568 117.398  1.00 52.72           C  
ATOM    901  NZ  LYS A 129      21.407  -0.271 116.919  1.00 49.20           N1+
ATOM    902  N   VAL A 130      16.146   3.810 114.700  1.00 19.91           N  
ATOM    903  CA  VAL A 130      15.069   4.451 113.941  1.00 21.42           C  
ATOM    904  C   VAL A 130      14.508   3.455 112.944  1.00 24.56           C  
ATOM    905  O   VAL A 130      15.237   2.948 112.080  1.00 26.00           O  
ATOM    906  CB  VAL A 130      15.534   5.725 113.222  1.00 22.26           C  
ATOM    907  CG1 VAL A 130      14.390   6.332 112.398  1.00 23.43           C  
ATOM    908  CG2 VAL A 130      16.071   6.722 114.251  1.00 24.51           C  
ATOM    909  N   ASN A 131      13.206   3.177 113.070  1.00 20.30           N  
ATOM    910  CA  ASN A 131      12.453   2.472 112.034  1.00 21.26           C  
ATOM    911  C   ASN A 131      12.004   3.476 110.978  1.00 23.82           C  
ATOM    912  O   ASN A 131      11.620   4.599 111.309  1.00 26.77           O  
ATOM    913  CB  ASN A 131      11.222   1.796 112.644  1.00 21.63           C  
ATOM    914  CG  ASN A 131      11.576   0.688 113.620  1.00 20.88           C  
ATOM    915  ND2 ASN A 131      12.621  -0.055 113.313  1.00 20.31           N  
ATOM    916  OD1 ASN A 131      10.866   0.471 114.615  1.00 24.72           O  
ATOM    917  N   ALA A 132      12.040   3.076 109.705  1.00 22.54           N  
ATOM    918  CA  ALA A 132      11.613   3.978 108.635  1.00 26.03           C  
ATOM    919  C   ALA A 132      11.064   3.190 107.460  1.00 22.55           C  
ATOM    920  O   ALA A 132      11.559   2.099 107.159  1.00 20.07           O  
ATOM    921  CB  ALA A 132      12.774   4.865 108.159  1.00 25.01           C  
ATOM    922  N   PRO A 133      10.045   3.712 106.781  1.00 24.53           N  
ATOM    923  CA  PRO A 133       9.503   3.028 105.605  1.00 24.09           C  
ATOM    924  C   PRO A 133      10.473   3.092 104.434  1.00 20.82           C  
ATOM    925  O   PRO A 133      11.453   3.840 104.422  1.00 25.15           O  
ATOM    926  CB  PRO A 133       8.213   3.796 105.295  1.00 27.17           C  
ATOM    927  CG  PRO A 133       7.896   4.526 106.575  1.00 26.45           C  
ATOM    928  CD  PRO A 133       9.221   4.856 107.190  1.00 24.90           C  
ATOM    929  N   TYR A 134      10.166   2.274 103.432  1.00 22.62           N  
ATOM    930  CA  TYR A 134      11.018   2.152 102.255  1.00 24.84           C  
ATOM    931  C   TYR A 134      11.338   3.506 101.624  1.00 25.46           C  
ATOM    932  O   TYR A 134      12.493   3.787 101.292  1.00 23.92           O  
ATOM    933  CB  TYR A 134      10.351   1.229 101.230  1.00 25.84           C  
ATOM    934  CG  TYR A 134      11.184   1.052  99.988  1.00 24.78           C  
ATOM    935  CD1 TYR A 134      12.277   0.188  99.976  1.00 28.86           C  
ATOM    936  CD2 TYR A 134      10.888   1.745  98.821  1.00 32.01           C  
ATOM    937  CE1 TYR A 134      13.044   0.027  98.853  1.00 25.14           C  
ATOM    938  CE2 TYR A 134      11.653   1.586  97.687  1.00 33.68           C  
ATOM    939  CZ  TYR A 134      12.732   0.724  97.702  1.00 29.51           C  
ATOM    940  OH  TYR A 134      13.493   0.573  96.569  1.00 36.14           O  
ATOM    941  N   ALA A 135      10.326   4.359 101.428  1.00 27.76           N  
ATOM    942  CA  ALA A 135      10.575   5.604 100.706  1.00 25.99           C  
ATOM    943  C   ALA A 135      11.611   6.459 101.428  1.00 27.49           C  
ATOM    944  O   ALA A 135      12.496   7.042 100.788  1.00 28.70           O  
ATOM    945  CB  ALA A 135       9.270   6.375 100.517  1.00 31.47           C  
ATOM    946  N   ALA A 136      11.539   6.513 102.762  1.00 24.51           N  
ATOM    947  CA  ALA A 136      12.504   7.288 103.535  1.00 24.82           C  
ATOM    948  C   ALA A 136      13.885   6.648 103.503  1.00 24.71           C  
ATOM    949  O   ALA A 136      14.896   7.347 103.348  1.00 30.04           O  
ATOM    950  CB  ALA A 136      12.022   7.430 104.974  1.00 26.15           C  
ATOM    951  N   ALA A 137      13.951   5.325 103.662  1.00 23.31           N  
ATOM    952  CA  ALA A 137      15.243   4.645 103.599  1.00 23.89           C  
ATOM    953  C   ALA A 137      15.883   4.794 102.234  1.00 30.07           C  
ATOM    954  O   ALA A 137      17.108   4.921 102.127  1.00 30.43           O  
ATOM    955  CB  ALA A 137      15.083   3.167 103.934  1.00 23.54           C  
ATOM    956  N   LEU A 138      15.077   4.753 101.175  1.00 25.45           N  
ATOM    957  CA  LEU A 138      15.637   4.848  99.829  1.00 28.01           C  
ATOM    958  C   LEU A 138      16.323   6.193  99.612  1.00 34.90           C  
ATOM    959  O   LEU A 138      17.407   6.264  99.018  1.00 36.68           O  
ATOM    960  CB  LEU A 138      14.534   4.629  98.797  1.00 27.24           C  
ATOM    961  CG  LEU A 138      14.970   4.649  97.332  1.00 31.72           C  
ATOM    962  CD1 LEU A 138      15.829   3.428  97.002  1.00 36.74           C  
ATOM    963  CD2 LEU A 138      13.739   4.697  96.449  1.00 38.06           C  
ATOM    964  N   GLU A 139      15.712   7.273 100.093  1.00 36.73           N  
ATOM    965  CA  GLU A 139      16.365   8.574 100.019  1.00 41.79           C  
ATOM    966  C   GLU A 139      17.645   8.590 100.847  1.00 42.12           C  
ATOM    967  O   GLU A 139      18.674   9.111 100.402  1.00 44.21           O  
ATOM    968  CB  GLU A 139      15.398   9.665 100.482  1.00 52.38           C  
ATOM    969  CG  GLU A 139      15.881  11.087 100.227  1.00 72.65           C  
ATOM    970  CD  GLU A 139      16.002  11.408  98.750  1.00 85.68           C  
ATOM    971  OE1 GLU A 139      15.163  10.916  97.964  1.00 85.99           O  
ATOM    972  OE2 GLU A 139      16.935  12.150  98.376  1.00 92.84           O1-
ATOM    973  N   HIS A 140      17.602   8.025 102.058  1.00 44.50           N  
ATOM    974  CA  HIS A 140      18.801   7.950 102.892  1.00 37.30           C  
ATOM    975  C   HIS A 140      19.859   7.063 102.245  1.00 46.94           C  
ATOM    976  O   HIS A 140      21.064   7.341 102.335  1.00 42.15           O  
ATOM    977  CB  HIS A 140      18.419   7.430 104.281  1.00 47.99           C  
ATOM    978  CG  HIS A 140      19.555   7.361 105.258  1.00 61.60           C  
ATOM    979  CD2 HIS A 140      20.075   6.313 105.942  1.00 57.43           C  
ATOM    980  ND1 HIS A 140      20.254   8.472 105.675  1.00 68.27           N  
ATOM    981  CE1 HIS A 140      21.173   8.119 106.553  1.00 71.99           C  
ATOM    982  NE2 HIS A 140      21.083   6.797 106.735  1.00 66.40           N  
ATOM    983  N   HIS A 141      19.420   5.999 101.569  1.00 42.45           N  
ATOM    984  CA  HIS A 141      20.337   5.079 100.903  1.00 51.97           C  
ATOM    985  C   HIS A 141      21.081   5.766  99.764  1.00 58.66           C  
ATOM    986  O   HIS A 141      22.273   5.509  99.552  1.00 61.28           O  
ATOM    987  CB  HIS A 141      19.549   3.867 100.393  1.00 45.49           C  
ATOM    988  CG  HIS A 141      20.388   2.801  99.761  1.00 40.94           C  
ATOM    989  CD2 HIS A 141      20.451   2.360  98.482  1.00 42.88           C  
ATOM    990  ND1 HIS A 141      21.269   2.021 100.478  1.00 43.18           N  
ATOM    991  CE1 HIS A 141      21.857   1.159  99.672  1.00 46.53           C  
ATOM    992  NE2 HIS A 141      21.371   1.345  98.439  1.00 46.65           N  
ATOM    993  N   HIS A 142      20.404   6.652  99.035  1.00 62.08           N  
ATOM    994  CA  HIS A 142      20.971   7.317  97.866  1.00 69.25           C  
ATOM    995  C   HIS A 142      21.617   8.663  98.180  1.00 77.36           C  
ATOM    996  O   HIS A 142      22.113   9.320  97.259  1.00 82.54           O  
ATOM    997  CB  HIS A 142      19.889   7.514  96.796  1.00 69.27           C  
ATOM    998  CG  HIS A 142      19.437   6.243  96.144  1.00 69.96           C  
ATOM    999  CD2 HIS A 142      18.347   5.969  95.387  1.00 69.40           C  
ATOM   1000  ND1 HIS A 142      20.142   5.063  96.240  1.00 72.64           N  
ATOM   1001  CE1 HIS A 142      19.515   4.113  95.574  1.00 72.19           C  
ATOM   1002  NE2 HIS A 142      18.410   4.643  95.041  1.00 71.26           N  
ATOM   1003  N   HIS A 143      21.622   9.094  99.440  1.00 78.11           N  
ATOM   1004  CA  HIS A 143      22.216  10.380  99.817  1.00 73.56           C  
ATOM   1005  C   HIS A 143      22.534  10.448 101.315  1.00 70.92           C  
ATOM   1006  O   HIS A 143      23.570   9.900 101.720  1.00 75.70           O  
ATOM   1007  CB  HIS A 143      21.401  11.563  99.311  1.00  0.01           C  
ATOM   1008  CG  HIS A 143      21.497  11.709  97.821  1.00  0.01           C  
ATOM   1009  CD2 HIS A 143      20.770  11.174  96.802  1.00  0.01           C  
ATOM   1010  ND1 HIS A 143      22.448  12.526  97.270  1.00  0.01           N  
ATOM   1011  CE1 HIS A 143      22.314  12.496  95.964  1.00  0.01           C  
ATOM   1012  NE2 HIS A 143      21.290  11.678  95.638  1.00  0.01           N  
ATOM   1013  OXT HIS A 143      21.687  11.053 101.991  1.00  0.01           O1-
TER   
ATOM   1014  N   ALA B  18      36.125  31.350 129.264  1.00 53.60           N  
ATOM   1015  CA  ALA B  18      35.520  30.098 128.817  1.00 49.69           C  
ATOM   1016  C   ALA B  18      36.487  28.922 128.965  1.00 48.54           C  
ATOM   1017  O   ALA B  18      37.529  28.871 128.309  1.00 50.19           O  
ATOM   1018  CB  ALA B  18      35.056  30.225 127.378  1.00 54.55           C  
ATOM   1019  N   PHE B  19      36.120  27.973 129.823  1.00 42.83           N  
ATOM   1020  CA  PHE B  19      36.995  26.852 130.136  1.00 36.69           C  
ATOM   1021  C   PHE B  19      37.187  25.951 128.919  1.00 35.36           C  
ATOM   1022  O   PHE B  19      36.217  25.493 128.308  1.00 40.29           O  
ATOM   1023  CB  PHE B  19      36.426  26.054 131.305  1.00 33.57           C  
ATOM   1024  CG  PHE B  19      37.278  24.884 131.702  1.00 36.36           C  
ATOM   1025  CD1 PHE B  19      38.446  25.078 132.428  1.00 37.68           C  
ATOM   1026  CD2 PHE B  19      36.919  23.595 131.346  1.00 35.91           C  
ATOM   1027  CE1 PHE B  19      39.242  24.003 132.796  1.00 39.39           C  
ATOM   1028  CE2 PHE B  19      37.701  22.513 131.707  1.00 31.06           C  
ATOM   1029  CZ  PHE B  19      38.863  22.712 132.441  1.00 32.49           C  
ATOM   1030  N   THR B  20      38.442  25.683 128.570  1.00 31.12           N  
ATOM   1031  CA  THR B  20      38.734  24.937 127.354  1.00 29.79           C  
ATOM   1032  C   THR B  20      39.845  23.936 127.608  1.00 35.23           C  
ATOM   1033  O   THR B  20      40.864  24.275 128.209  1.00 35.21           O  
ATOM   1034  CB  THR B  20      39.138  25.882 126.216  1.00 35.06           C  
ATOM   1035  CG2 THR B  20      39.350  25.103 124.941  1.00 34.96           C  
ATOM   1036  OG1 THR B  20      38.096  26.840 126.012  1.00 44.57           O  
ATOM   1037  N   VAL B  21      39.645  22.711 127.150  1.00 29.23           N  
ATOM   1038  CA  VAL B  21      40.673  21.679 127.172  1.00 24.49           C  
ATOM   1039  C   VAL B  21      41.336  21.676 125.807  1.00 30.29           C  
ATOM   1040  O   VAL B  21      40.649  21.753 124.784  1.00 32.96           O  
ATOM   1041  CB  VAL B  21      40.059  20.307 127.488  1.00 30.23           C  
ATOM   1042  CG1 VAL B  21      41.062  19.218 127.214  1.00 29.56           C  
ATOM   1043  CG2 VAL B  21      39.555  20.239 128.929  1.00 25.27           C  
ATOM   1044  N   THR B  22      42.664  21.613 125.776  1.00 26.25           N  
ATOM   1045  CA  THR B  22      43.374  21.588 124.506  1.00 32.67           C  
ATOM   1046  C   THR B  22      44.320  20.397 124.475  1.00 28.42           C  
ATOM   1047  O   THR B  22      44.838  19.973 125.516  1.00 33.08           O  
ATOM   1048  CB  THR B  22      44.158  22.885 124.261  1.00 40.42           C  
ATOM   1049  CG2 THR B  22      43.216  24.079 124.265  1.00 36.54           C  
ATOM   1050  OG1 THR B  22      45.129  23.054 125.297  1.00 44.03           O  
ATOM   1051  N   VAL B  23      44.522  19.854 123.289  1.00 32.71           N  
ATOM   1052  CA  VAL B  23      45.487  18.781 123.054  1.00 29.43           C  
ATOM   1053  C   VAL B  23      46.495  19.282 122.039  1.00 34.89           C  
ATOM   1054  O   VAL B  23      46.103  19.749 120.963  1.00 36.28           O  
ATOM   1055  CB  VAL B  23      44.825  17.477 122.583  1.00 32.16           C  
ATOM   1056  CG1 VAL B  23      43.989  16.896 123.712  1.00 32.66           C  
ATOM   1057  CG2 VAL B  23      43.949  17.714 121.371  1.00 35.06           C  
ATOM   1058  N   PRO B  24      47.792  19.272 122.350  1.00 32.52           N  
ATOM   1059  CA  PRO B  24      48.785  19.725 121.366  1.00 31.52           C  
ATOM   1060  C   PRO B  24      48.806  18.864 120.117  1.00 29.43           C  
ATOM   1061  O   PRO B  24      49.036  19.388 119.022  1.00 35.20           O  
ATOM   1062  CB  PRO B  24      50.110  19.650 122.140  1.00 29.97           C  
ATOM   1063  CG  PRO B  24      49.866  18.656 123.236  1.00 33.69           C  
ATOM   1064  CD  PRO B  24      48.401  18.788 123.603  1.00 30.56           C  
ATOM   1065  N   LYS B  25      48.562  17.562 120.260  1.00 24.79           N  
ATOM   1066  CA  LYS B  25      48.472  16.613 119.154  1.00 28.18           C  
ATOM   1067  C   LYS B  25      47.146  15.881 119.260  1.00 27.09           C  
ATOM   1068  O   LYS B  25      46.804  15.382 120.335  1.00 28.23           O  
ATOM   1069  CB  LYS B  25      49.608  15.583 119.194  1.00 32.53           C  
ATOM   1070  CG  LYS B  25      50.944  16.050 118.666  1.00 37.36           C  
ATOM   1071  CD  LYS B  25      52.087  15.220 119.253  1.00 47.09           C  
ATOM   1072  CE  LYS B  25      51.899  13.717 119.059  1.00 42.79           C  
ATOM   1073  NZ  LYS B  25      52.120  13.200 117.672  1.00 28.01           N1+
ATOM   1074  N   ASP B  26      46.403  15.788 118.157  1.00 25.33           N  
ATOM   1075  CA  ASP B  26      45.191  14.978 118.189  1.00 28.03           C  
ATOM   1076  C   ASP B  26      45.372  13.659 117.449  1.00 20.61           C  
ATOM   1077  O   ASP B  26      44.409  12.897 117.302  1.00 23.48           O  
ATOM   1078  CB  ASP B  26      43.982  15.755 117.652  1.00 27.84           C  
ATOM   1079  CG  ASP B  26      44.120  16.154 116.196  1.00 32.68           C  
ATOM   1080  OD1 ASP B  26      45.134  15.828 115.553  1.00 33.11           O  
ATOM   1081  OD2 ASP B  26      43.185  16.804 115.689  1.00 41.45           O1-
ATOM   1082  N   LEU B  27      46.594  13.366 117.010  1.00 20.11           N  
ATOM   1083  CA  LEU B  27      46.944  12.098 116.390  1.00 20.86           C  
ATOM   1084  C   LEU B  27      48.275  11.628 116.956  1.00 22.83           C  
ATOM   1085  O   LEU B  27      49.241  12.397 116.985  1.00 24.15           O  
ATOM   1086  CB  LEU B  27      47.077  12.235 114.870  1.00 22.03           C  
ATOM   1087  CG  LEU B  27      47.475  10.959 114.121  1.00 24.81           C  
ATOM   1088  CD1 LEU B  27      46.365   9.902 114.166  1.00 23.20           C  
ATOM   1089  CD2 LEU B  27      47.797  11.343 112.698  1.00 24.35           C  
ATOM   1090  N   TYR B  28      48.331  10.372 117.388  1.00 22.37           N  
ATOM   1091  CA  TYR B  28      49.592   9.728 117.763  1.00 22.62           C  
ATOM   1092  C   TYR B  28      49.720   8.450 116.954  1.00 23.93           C  
ATOM   1093  O   TYR B  28      48.732   7.723 116.778  1.00 24.39           O  
ATOM   1094  CB  TYR B  28      49.662   9.384 119.262  1.00 21.36           C  
ATOM   1095  CG  TYR B  28      49.743  10.572 120.187  1.00 21.34           C  
ATOM   1096  CD1 TYR B  28      48.658  11.436 120.340  1.00 23.48           C  
ATOM   1097  CD2 TYR B  28      50.893  10.821 120.919  1.00 22.46           C  
ATOM   1098  CE1 TYR B  28      48.732  12.525 121.197  1.00 21.51           C  
ATOM   1099  CE2 TYR B  28      50.976  11.893 121.768  1.00 21.26           C  
ATOM   1100  CZ  TYR B  28      49.904  12.743 121.907  1.00 21.39           C  
ATOM   1101  OH  TYR B  28      50.012  13.820 122.753  1.00 21.01           O  
ATOM   1102  N   VAL B  29      50.933   8.196 116.452  1.00 19.67           N  
ATOM   1103  CA  VAL B  29      51.254   6.970 115.734  1.00 18.15           C  
ATOM   1104  C   VAL B  29      52.372   6.316 116.520  1.00 18.62           C  
ATOM   1105  O   VAL B  29      53.481   6.860 116.600  1.00 22.61           O  
ATOM   1106  CB  VAL B  29      51.677   7.226 114.279  1.00 18.73           C  
ATOM   1107  CG1 VAL B  29      52.134   5.922 113.608  1.00 21.86           C  
ATOM   1108  CG2 VAL B  29      50.532   7.857 113.524  1.00 24.11           C  
ATOM   1109  N   VAL B  30      52.081   5.174 117.129  1.00 19.80           N  
ATOM   1110  CA  VAL B  30      53.006   4.591 118.096  1.00 18.41           C  
ATOM   1111  C   VAL B  30      53.303   3.146 117.715  1.00 20.45           C  
ATOM   1112  O   VAL B  30      52.531   2.486 117.010  1.00 22.37           O  
ATOM   1113  CB  VAL B  30      52.454   4.673 119.532  1.00 27.82           C  
ATOM   1114  CG1 VAL B  30      52.182   6.116 119.908  1.00 26.17           C  
ATOM   1115  CG2 VAL B  30      51.188   3.862 119.641  1.00 20.72           C  
ATOM   1116  N   GLU B  31      54.454   2.664 118.162  1.00 20.37           N  
ATOM   1117  CA  GLU B  31      54.876   1.312 117.854  1.00 19.34           C  
ATOM   1118  C   GLU B  31      54.397   0.351 118.932  1.00 18.34           C  
ATOM   1119  O   GLU B  31      54.500   0.642 120.127  1.00 23.16           O  
ATOM   1120  CB  GLU B  31      56.402   1.264 117.749  1.00 18.62           C  
ATOM   1121  CG  GLU B  31      56.960   2.223 116.703  1.00 19.06           C  
ATOM   1122  CD  GLU B  31      56.317   2.109 115.340  1.00 22.91           C  
ATOM   1123  OE1 GLU B  31      56.302   0.990 114.791  1.00 27.08           O  
ATOM   1124  OE2 GLU B  31      55.898   3.157 114.807  1.00 25.02           O1-
ATOM   1125  N   TYR B  32      53.866  -0.791 118.495  1.00 19.62           N  
ATOM   1126  CA  TYR B  32      53.531  -1.877 119.408  1.00 18.34           C  
ATOM   1127  C   TYR B  32      54.690  -2.134 120.362  1.00 19.88           C  
ATOM   1128  O   TYR B  32      55.840  -2.245 119.941  1.00 21.15           O  
ATOM   1129  CB  TYR B  32      53.211  -3.136 118.590  1.00 19.83           C  
ATOM   1130  CG  TYR B  32      52.931  -4.388 119.383  1.00 21.51           C  
ATOM   1131  CD1 TYR B  32      51.649  -4.643 119.873  1.00 26.27           C  
ATOM   1132  CD2 TYR B  32      53.926  -5.341 119.597  1.00 22.66           C  
ATOM   1133  CE1 TYR B  32      51.378  -5.794 120.581  1.00 24.26           C  
ATOM   1134  CE2 TYR B  32      53.658  -6.495 120.305  1.00 24.05           C  
ATOM   1135  CZ  TYR B  32      52.384  -6.716 120.795  1.00 26.51           C  
ATOM   1136  OH  TYR B  32      52.102  -7.867 121.494  1.00 29.92           O  
ATOM   1137  N   GLY B  33      54.389  -2.179 121.655  1.00 20.39           N  
ATOM   1138  CA  GLY B  33      55.392  -2.477 122.660  1.00 21.80           C  
ATOM   1139  C   GLY B  33      56.103  -1.279 123.248  1.00 20.94           C  
ATOM   1140  O   GLY B  33      56.843  -1.441 124.228  1.00 23.51           O  
ATOM   1141  N   SER B  34      55.899  -0.085 122.687  1.00 22.90           N  
ATOM   1142  CA  SER B  34      56.488   1.143 123.203  1.00 22.34           C  
ATOM   1143  C   SER B  34      55.671   1.692 124.371  1.00 23.05           C  
ATOM   1144  O   SER B  34      54.615   1.165 124.733  1.00 27.08           O  
ATOM   1145  CB  SER B  34      56.564   2.189 122.096  1.00 22.57           C  
ATOM   1146  OG  SER B  34      55.253   2.643 121.780  1.00 30.45           O  
ATOM   1147  N   ASN B  35      56.177   2.756 124.983  1.00 22.50           N  
ATOM   1148  CA  ASN B  35      55.375   3.524 125.918  1.00 23.61           C  
ATOM   1149  C   ASN B  35      54.851   4.773 125.209  1.00 27.27           C  
ATOM   1150  O   ASN B  35      55.483   5.311 124.301  1.00 30.14           O  
ATOM   1151  CB  ASN B  35      56.177   3.900 127.170  1.00 24.59           C  
ATOM   1152  CG  ASN B  35      56.792   2.692 127.845  1.00 36.33           C  
ATOM   1153  ND2 ASN B  35      56.120   1.559 127.740  1.00 27.37           N  
ATOM   1154  OD1 ASN B  35      57.899   2.760 128.401  1.00 49.02           O  
ATOM   1155  N   MET B  36      53.654   5.203 125.601  1.00 19.41           N  
ATOM   1156  CA  MET B  36      52.947   6.325 124.999  1.00 18.68           C  
ATOM   1157  C   MET B  36      52.503   7.323 126.057  1.00 25.13           C  
ATOM   1158  O   MET B  36      51.877   6.930 127.043  1.00 33.12           O  
ATOM   1159  CB  MET B  36      51.679   5.837 124.315  1.00 27.73           C  
ATOM   1160  CG  MET B  36      50.898   6.920 123.615  1.00 44.96           C  
ATOM   1161  SD  MET B  36      49.546   6.056 122.789  1.00 33.82           S  
ATOM   1162  CE  MET B  36      48.665   5.288 124.130  1.00 37.73           C  
ATOM   1163  N   THR B  37      52.760   8.615 125.838  1.00 23.62           N  
ATOM   1164  CA  THR B  37      52.193   9.659 126.692  1.00 24.40           C  
ATOM   1165  C   THR B  37      51.329  10.572 125.830  1.00 22.93           C  
ATOM   1166  O   THR B  37      51.840  11.242 124.927  1.00 23.73           O  
ATOM   1167  CB  THR B  37      53.292  10.463 127.400  1.00 28.71           C  
ATOM   1168  CG2 THR B  37      52.664  11.547 128.285  1.00 27.26           C  
ATOM   1169  OG1 THR B  37      54.096   9.587 128.211  1.00 28.03           O  
ATOM   1170  N   ILE B  38      50.023  10.604 126.074  1.00 23.34           N  
ATOM   1171  CA  ILE B  38      49.158  11.478 125.281  1.00 22.85           C  
ATOM   1172  C   ILE B  38      48.779  12.688 126.129  1.00 22.43           C  
ATOM   1173  O   ILE B  38      48.208  12.550 127.217  1.00 25.01           O  
ATOM   1174  CB  ILE B  38      47.933  10.740 124.710  1.00 22.44           C  
ATOM   1175  CG1 ILE B  38      47.096  10.025 125.773  1.00 26.38           C  
ATOM   1176  CG2 ILE B  38      48.387   9.741 123.644  1.00 20.35           C  
ATOM   1177  CD1 ILE B  38      45.946   9.233 125.150  1.00 24.74           C  
ATOM   1178  N   GLU B  39      49.153  13.865 125.639  1.00 35.82           N  
ATOM   1179  CA  GLU B  39      49.070  15.114 126.376  1.00 34.66           C  
ATOM   1180  C   GLU B  39      47.683  15.729 126.299  1.00 31.69           C  
ATOM   1181  O   GLU B  39      46.995  15.645 125.280  1.00 29.43           O  
ATOM   1182  CB  GLU B  39      50.106  16.119 125.866  1.00 27.53           C  
ATOM   1183  CG  GLU B  39      51.504  15.554 125.577  1.00 37.47           C  
ATOM   1184  CD  GLU B  39      52.452  15.696 126.738  1.00 40.80           C  
ATOM   1185  OE1 GLU B  39      52.074  16.388 127.704  1.00 45.28           O  
ATOM   1186  OE2 GLU B  39      53.555  15.106 126.696  1.00 50.29           O1-
ATOM   1187  N   CYS B  40      47.345  16.429 127.365  1.00 32.16           N  
ATOM   1188  CA  CYS B  40      46.035  17.031 127.504  1.00 29.26           C  
ATOM   1189  C   CYS B  40      46.167  18.172 128.493  1.00 30.37           C  
ATOM   1190  O   CYS B  40      46.718  17.989 129.583  1.00 33.96           O  
ATOM   1191  CB  CYS B  40      45.082  15.956 128.001  1.00 33.16           C  
ATOM   1192  SG  CYS B  40      43.466  16.709 128.326  1.00 31.76           S  
ATOM   1193  N   LYS B  41      45.752  19.358 128.074  1.00 30.41           N  
ATOM   1194  CA  LYS B  41      46.039  20.569 128.833  1.00 37.01           C  
ATOM   1195  C   LYS B  41      44.758  21.285 129.230  1.00 34.58           C  
ATOM   1196  O   LYS B  41      43.796  21.323 128.459  1.00 32.15           O  
ATOM   1197  CB  LYS B  41      46.923  21.522 128.010  1.00 36.20           C  
ATOM   1198  CG  LYS B  41      48.327  20.991 127.771  1.00 46.36           C  
ATOM   1199  CD  LYS B  41      49.131  21.024 129.062  1.00 66.08           C  
ATOM   1200  CE  LYS B  41      50.424  20.238 128.947  1.00 69.38           C  
ATOM   1201  NZ  LYS B  41      50.982  20.275 127.566  1.00 68.25           N1+
ATOM   1202  N   PHE B  42      44.764  21.881 130.419  1.00 33.56           N  
ATOM   1203  CA  PHE B  42      43.645  22.678 130.885  1.00 34.79           C  
ATOM   1204  C   PHE B  42      44.172  23.891 131.643  1.00 40.38           C  
ATOM   1205  O   PHE B  42      45.281  23.861 132.189  1.00 40.34           O  
ATOM   1206  CB  PHE B  42      42.688  21.853 131.763  1.00 34.52           C  
ATOM   1207  CG  PHE B  42      43.310  21.323 133.026  1.00 38.34           C  
ATOM   1208  CD1 PHE B  42      44.112  20.192 132.999  1.00 40.42           C  
ATOM   1209  CD2 PHE B  42      43.074  21.946 134.247  1.00 38.43           C  
ATOM   1210  CE1 PHE B  42      44.674  19.692 134.159  1.00 40.22           C  
ATOM   1211  CE2 PHE B  42      43.641  21.453 135.418  1.00 41.58           C  
ATOM   1212  CZ  PHE B  42      44.445  20.327 135.369  1.00 41.83           C  
ATOM   1213  N   PRO B  43      43.415  24.985 131.650  1.00 38.10           N  
ATOM   1214  CA  PRO B  43      43.916  26.229 132.245  1.00 40.36           C  
ATOM   1215  C   PRO B  43      44.001  26.151 133.759  1.00 42.41           C  
ATOM   1216  O   PRO B  43      43.072  25.694 134.430  1.00 43.39           O  
ATOM   1217  CB  PRO B  43      42.881  27.287 131.827  1.00 47.70           C  
ATOM   1218  CG  PRO B  43      41.770  26.555 131.201  1.00 46.09           C  
ATOM   1219  CD  PRO B  43      42.280  25.231 130.752  1.00 37.56           C  
ATOM   1220  N   VAL B  44      45.121  26.637 134.294  1.00 47.45           N  
ATOM   1221  CA  VAL B  44      45.309  26.792 135.732  1.00 55.34           C  
ATOM   1222  C   VAL B  44      46.014  28.121 135.959  1.00 63.67           C  
ATOM   1223  O   VAL B  44      47.219  28.243 135.710  1.00 68.78           O  
ATOM   1224  CB  VAL B  44      46.109  25.627 136.339  1.00 54.54           C  
ATOM   1225  CG1 VAL B  44      46.421  25.913 137.806  1.00 59.99           C  
ATOM   1226  CG2 VAL B  44      45.358  24.313 136.206  1.00 49.59           C  
ATOM   1227  N   GLU B  45      45.271  29.125 136.417  1.00 63.56           N  
ATOM   1228  CA  GLU B  45      45.850  30.439 136.666  1.00 64.90           C  
ATOM   1229  C   GLU B  45      46.467  30.498 138.058  1.00 72.92           C  
ATOM   1230  O   GLU B  45      47.692  30.406 138.206  1.00 77.70           O  
ATOM   1231  CB  GLU B  45      44.767  31.506 136.539  1.00  0.01           C  
ATOM   1232  CG  GLU B  45      45.374  32.907 136.503  1.00  0.01           C  
ATOM   1233  CD  GLU B  45      44.248  33.927 136.342  1.00  0.01           C  
ATOM   1234  OE1 GLU B  45      43.495  34.046 137.342  1.00  0.01           O  
ATOM   1235  OE2 GLU B  45      44.225  34.520 135.234  1.00  0.01           O1-
ATOM   1236  N   LYS B  46      45.633  30.648 139.085  1.00 73.98           N  
ATOM   1237  CA  LYS B  46      46.118  30.608 140.456  1.00 71.82           C  
ATOM   1238  C   LYS B  46      46.480  29.169 140.831  1.00 76.34           C  
ATOM   1239  O   LYS B  46      46.409  28.247 140.012  1.00 80.25           O  
ATOM   1240  CB  LYS B  46      45.048  31.142 141.405  1.00  0.01           C  
ATOM   1241  CG  LYS B  46      45.600  31.347 142.820  1.00  0.01           C  
ATOM   1242  CD  LYS B  46      44.528  31.910 143.756  1.00  0.01           C  
ATOM   1243  CE  LYS B  46      45.072  32.092 145.165  1.00  0.01           C  
ATOM   1244  NZ  LYS B  46      43.996  32.622 146.035  1.00  0.01           N1+
ATOM   1245  N   GLN B  47      46.879  28.975 142.089  1.00 69.85           N  
ATOM   1246  CA  GLN B  47      47.321  27.661 142.546  1.00 62.13           C  
ATOM   1247  C   GLN B  47      46.231  26.613 142.333  1.00 59.99           C  
ATOM   1248  O   GLN B  47      45.042  26.879 142.521  1.00 60.47           O  
ATOM   1249  CB  GLN B  47      47.741  27.724 144.011  1.00  0.01           C  
ATOM   1250  CG  GLN B  47      48.472  26.451 144.441  1.00  0.01           C  
ATOM   1251  CD  GLN B  47      48.979  26.522 145.874  1.00  0.01           C  
ATOM   1252  NE2 GLN B  47      49.629  25.425 146.279  1.00  0.01           N  
ATOM   1253  OE1 GLN B  47      48.811  27.498 146.606  1.00  0.01           O  
ATOM   1254  N   LEU B  48      46.648  25.414 141.935  1.00 52.56           N  
ATOM   1255  CA  LEU B  48      45.697  24.360 141.596  1.00 58.61           C  
ATOM   1256  C   LEU B  48      44.881  23.964 142.819  1.00 62.15           C  
ATOM   1257  O   LEU B  48      45.435  23.664 143.880  1.00 61.29           O  
ATOM   1258  CB  LEU B  48      46.422  23.131 141.041  1.00 57.87           C  
ATOM   1259  CG  LEU B  48      45.533  21.906 140.779  1.00 50.35           C  
ATOM   1260  CD1 LEU B  48      44.474  22.220 139.724  1.00 46.48           C  
ATOM   1261  CD2 LEU B  48      46.343  20.685 140.381  1.00 46.05           C  
ATOM   1262  N   ASP B  49      43.561  23.959 142.662  1.00 60.77           N  
ATOM   1263  CA  ASP B  49      42.638  23.544 143.715  1.00 67.02           C  
ATOM   1264  C   ASP B  49      42.218  22.111 143.399  1.00 63.76           C  
ATOM   1265  O   ASP B  49      41.271  21.876 142.646  1.00 60.93           O  
ATOM   1266  CB  ASP B  49      41.449  24.495 143.793  1.00 70.60           C  
ATOM   1267  CG  ASP B  49      40.428  24.076 144.831  1.00 78.44           C  
ATOM   1268  OD1 ASP B  49      40.769  23.261 145.714  1.00 76.82           O  
ATOM   1269  OD2 ASP B  49      39.283  24.572 144.765  1.00 84.88           O1-
ATOM   1270  N   LEU B  50      42.942  21.147 143.975  1.00 57.98           N  
ATOM   1271  CA  LEU B  50      42.705  19.737 143.664  1.00 52.09           C  
ATOM   1272  C   LEU B  50      41.285  19.317 143.992  1.00 45.81           C  
ATOM   1273  O   LEU B  50      40.710  18.480 143.286  1.00 44.77           O  
ATOM   1274  CB  LEU B  50      43.680  18.839 144.428  1.00 56.66           C  
ATOM   1275  CG  LEU B  50      44.989  18.387 143.783  1.00 57.94           C  
ATOM   1276  CD1 LEU B  50      45.584  17.249 144.599  1.00 61.32           C  
ATOM   1277  CD2 LEU B  50      44.793  17.965 142.342  1.00 57.91           C  
ATOM   1278  N   ALA B  51      40.709  19.880 145.053  1.00 46.83           N  
ATOM   1279  CA  ALA B  51      39.365  19.501 145.466  1.00 52.93           C  
ATOM   1280  C   ALA B  51      38.319  19.815 144.409  1.00 54.00           C  
ATOM   1281  O   ALA B  51      37.251  19.196 144.412  1.00 57.41           O  
ATOM   1282  CB  ALA B  51      39.003  20.201 146.777  1.00 58.94           C  
ATOM   1283  N   ALA B  52      38.590  20.759 143.513  1.00 50.57           N  
ATOM   1284  CA  ALA B  52      37.635  21.141 142.482  1.00 56.44           C  
ATOM   1285  C   ALA B  52      37.916  20.494 141.132  1.00 51.00           C  
ATOM   1286  O   ALA B  52      37.206  20.790 140.166  1.00 53.10           O  
ATOM   1287  CB  ALA B  52      37.609  22.666 142.324  1.00 52.32           C  
ATOM   1288  N   LEU B  53      38.917  19.619 141.040  1.00 34.32           N  
ATOM   1289  CA  LEU B  53      39.347  19.056 139.763  1.00 31.03           C  
ATOM   1290  C   LEU B  53      38.835  17.627 139.572  1.00 36.86           C  
ATOM   1291  O   LEU B  53      38.845  16.825 140.509  1.00 37.77           O  
ATOM   1292  CB  LEU B  53      40.879  19.064 139.657  1.00 40.40           C  
ATOM   1293  CG  LEU B  53      41.535  18.380 138.451  1.00 34.73           C  
ATOM   1294  CD1 LEU B  53      41.139  19.036 137.136  1.00 30.08           C  
ATOM   1295  CD2 LEU B  53      43.064  18.337 138.578  1.00 34.69           C  
ATOM   1296  N   ILE B  54      38.399  17.306 138.348  1.00 29.92           N  
ATOM   1297  CA  ILE B  54      38.108  15.931 137.947  1.00 31.06           C  
ATOM   1298  C   ILE B  54      38.766  15.680 136.598  1.00 29.54           C  
ATOM   1299  O   ILE B  54      38.538  16.436 135.646  1.00 30.32           O  
ATOM   1300  CB  ILE B  54      36.601  15.640 137.841  1.00 32.40           C  
ATOM   1301  CG1 ILE B  54      35.896  15.824 139.179  1.00 30.64           C  
ATOM   1302  CG2 ILE B  54      36.353  14.241 137.277  1.00 26.48           C  
ATOM   1303  CD1 ILE B  54      34.387  15.973 139.029  1.00 34.74           C  
ATOM   1304  N   VAL B  55      39.582  14.629 136.518  1.00 26.10           N  
ATOM   1305  CA  VAL B  55      40.212  14.211 135.270  1.00 24.41           C  
ATOM   1306  C   VAL B  55      39.749  12.799 134.964  1.00 23.83           C  
ATOM   1307  O   VAL B  55      39.862  11.913 135.816  1.00 30.09           O  
ATOM   1308  CB  VAL B  55      41.747  14.267 135.341  1.00 25.30           C  
ATOM   1309  CG1 VAL B  55      42.360  13.709 134.049  1.00 23.20           C  
ATOM   1310  CG2 VAL B  55      42.225  15.689 135.624  1.00 32.21           C  
ATOM   1311  N   TYR B  56      39.242  12.585 133.750  1.00 20.86           N  
ATOM   1312  CA  TYR B  56      38.771  11.264 133.369  1.00 21.19           C  
ATOM   1313  C   TYR B  56      39.244  10.961 131.962  1.00 22.47           C  
ATOM   1314  O   TYR B  56      39.079  11.787 131.061  1.00 23.61           O  
ATOM   1315  CB  TYR B  56      37.248  11.200 133.453  1.00 23.17           C  
ATOM   1316  CG  TYR B  56      36.645   9.930 132.920  1.00 25.15           C  
ATOM   1317  CD1 TYR B  56      36.590   8.776 133.679  1.00 30.58           C  
ATOM   1318  CD2 TYR B  56      36.119   9.901 131.646  1.00 20.37           C  
ATOM   1319  CE1 TYR B  56      36.029   7.623 133.168  1.00 32.46           C  
ATOM   1320  CE2 TYR B  56      35.538   8.772 131.139  1.00 25.49           C  
ATOM   1321  CZ  TYR B  56      35.498   7.638 131.902  1.00 21.78           C  
ATOM   1322  OH  TYR B  56      34.933   6.542 131.312  1.00 26.19           O  
ATOM   1323  N   TRP B  57      39.851   9.795 131.782  1.00 21.19           N  
ATOM   1324  CA  TRP B  57      40.284   9.340 130.470  1.00 21.30           C  
ATOM   1325  C   TRP B  57      39.537   8.078 130.087  1.00 21.50           C  
ATOM   1326  O   TRP B  57      39.420   7.150 130.893  1.00 20.94           O  
ATOM   1327  CB  TRP B  57      41.780   9.020 130.452  1.00 19.79           C  
ATOM   1328  CG  TRP B  57      42.697  10.182 130.342  1.00 21.80           C  
ATOM   1329  CD1 TRP B  57      43.261  10.891 131.363  1.00 22.47           C  
ATOM   1330  CD2 TRP B  57      43.206  10.733 129.131  1.00 19.30           C  
ATOM   1331  CE2 TRP B  57      44.077  11.785 129.487  1.00 22.34           C  
ATOM   1332  CE3 TRP B  57      43.034  10.423 127.778  1.00 20.88           C  
ATOM   1333  NE1 TRP B  57      44.085  11.872 130.855  1.00 22.26           N  
ATOM   1334  CZ2 TRP B  57      44.765  12.541 128.536  1.00 24.06           C  
ATOM   1335  CZ3 TRP B  57      43.714  11.186 126.827  1.00 24.48           C  
ATOM   1336  CH2 TRP B  57      44.565  12.231 127.215  1.00 21.00           C  
ATOM   1337  N   GLU B  58      39.121   8.007 128.829  1.00 19.92           N  
ATOM   1338  CA  GLU B  58      38.482   6.800 128.343  1.00 20.86           C  
ATOM   1339  C   GLU B  58      38.850   6.594 126.884  1.00 28.12           C  
ATOM   1340  O   GLU B  58      39.286   7.517 126.187  1.00 25.02           O  
ATOM   1341  CB  GLU B  58      36.968   6.871 128.478  1.00 25.56           C  
ATOM   1342  CG  GLU B  58      36.448   8.025 127.663  1.00 30.74           C  
ATOM   1343  CD  GLU B  58      35.081   7.715 127.115  1.00 48.90           C  
ATOM   1344  OE1 GLU B  58      34.195   7.382 127.916  1.00 55.59           O  
ATOM   1345  OE2 GLU B  58      34.960   7.822 125.886  1.00 47.61           O1-
ATOM   1346  N   MET B  59      38.676   5.359 126.435  1.00 27.15           N  
ATOM   1347  CA  MET B  59      38.781   5.038 125.020  1.00 28.07           C  
ATOM   1348  C   MET B  59      37.641   4.087 124.716  1.00 28.53           C  
ATOM   1349  O   MET B  59      37.543   3.032 125.342  1.00 27.02           O  
ATOM   1350  CB  MET B  59      40.134   4.407 124.677  1.00 24.80           C  
ATOM   1351  CG  MET B  59      40.317   4.281 123.187  1.00 51.43           C  
ATOM   1352  SD  MET B  59      41.077   2.761 122.628  1.00 66.94           S  
ATOM   1353  CE  MET B  59      40.085   1.621 123.540  1.00 28.87           C  
ATOM   1354  N   GLU B  60      36.772   4.522 123.801  0.66 28.29           N  
ATOM   1355  CA  GLU B  60      35.631   3.759 123.323  0.66 33.23           C  
ATOM   1356  C   GLU B  60      34.870   3.123 124.490  0.66 32.19           C  
ATOM   1357  O   GLU B  60      34.631   1.916 124.549  0.66 41.11           O  
ATOM   1358  CB  GLU B  60      36.097   2.783 122.229  0.66 37.70           C  
ATOM   1359  CG  GLU B  60      36.440   3.594 120.974  0.66 46.88           C  
ATOM   1360  CD  GLU B  60      37.324   2.976 119.895  0.66 52.04           C  
ATOM   1361  OE1 GLU B  60      37.512   1.734 119.923  0.66 46.16           O  
ATOM   1362  OE2 GLU B  60      37.810   3.724 119.008  0.66 26.01           O1-
ATOM   1363  N   ASP B  61      34.517   3.983 125.447  1.00 31.63           N  
ATOM   1364  CA  ASP B  61      33.739   3.691 126.654  1.00 45.02           C  
ATOM   1365  C   ASP B  61      34.453   2.801 127.666  1.00 36.29           C  
ATOM   1366  O   ASP B  61      33.817   2.345 128.620  1.00 39.92           O  
ATOM   1367  CB  ASP B  61      32.380   3.073 126.318  1.00 54.33           C  
ATOM   1368  CG  ASP B  61      31.632   3.878 125.289  1.00 62.39           C  
ATOM   1369  OD1 ASP B  61      31.316   5.047 125.582  1.00 57.45           O  
ATOM   1370  OD2 ASP B  61      31.376   3.344 124.192  1.00 67.17           O1-
ATOM   1371  N   LYS B  62      35.752   2.551 127.508  1.00 27.34           N  
ATOM   1372  CA  LYS B  62      36.525   1.884 128.547  1.00 30.84           C  
ATOM   1373  C   LYS B  62      37.118   2.922 129.495  1.00 24.85           C  
ATOM   1374  O   LYS B  62      37.807   3.848 129.053  1.00 28.31           O  
ATOM   1375  CB  LYS B  62      37.651   1.043 127.941  1.00 35.97           C  
ATOM   1376  CG  LYS B  62      37.245   0.110 126.812  1.00 36.02           C  
ATOM   1377  CD  LYS B  62      38.425  -0.758 126.407  1.00 39.05           C  
ATOM   1378  CE  LYS B  62      38.193  -1.466 125.084  1.00 50.94           C  
ATOM   1379  NZ  LYS B  62      37.185  -0.765 124.240  1.00 67.08           N1+
ATOM   1380  N   ASN B  63      36.853   2.766 130.795  1.00 23.72           N  
ATOM   1381  CA  ASN B  63      37.443   3.634 131.807  1.00 22.84           C  
ATOM   1382  C   ASN B  63      38.936   3.358 131.872  1.00 21.89           C  
ATOM   1383  O   ASN B  63      39.333   2.247 132.230  1.00 26.45           O  
ATOM   1384  CB  ASN B  63      36.858   3.363 133.196  1.00 24.92           C  
ATOM   1385  CG  ASN B  63      35.356   3.564 133.283  1.00 45.81           C  
ATOM   1386  ND2 ASN B  63      34.724   2.808 134.185  1.00 46.62           N  
ATOM   1387  OD1 ASN B  63      34.771   4.392 132.583  1.00 43.72           O  
ATOM   1388  N   ILE B  64      39.764   4.356 131.564  1.00 20.82           N  
ATOM   1389  CA  ILE B  64      41.212   4.148 131.608  1.00 20.33           C  
ATOM   1390  C   ILE B  64      41.742   4.574 132.964  1.00 23.70           C  
ATOM   1391  O   ILE B  64      42.410   3.803 133.657  1.00 25.91           O  
ATOM   1392  CB  ILE B  64      41.955   4.902 130.493  1.00 18.25           C  
ATOM   1393  CG1 ILE B  64      41.418   4.448 129.141  1.00 22.08           C  
ATOM   1394  CG2 ILE B  64      43.467   4.691 130.611  1.00 21.14           C  
ATOM   1395  CD1 ILE B  64      41.929   5.284 128.009  1.00 24.65           C  
ATOM   1396  N   ILE B  65      41.475   5.817 133.347  1.00 22.72           N  
ATOM   1397  CA  ILE B  65      41.949   6.308 134.632  1.00 25.37           C  
ATOM   1398  C   ILE B  65      41.103   7.509 135.021  1.00 37.45           C  
ATOM   1399  O   ILE B  65      40.377   8.073 134.200  1.00 32.09           O  
ATOM   1400  CB  ILE B  65      43.452   6.632 134.570  1.00 32.86           C  
ATOM   1401  CG1 ILE B  65      44.028   6.666 135.983  1.00 43.40           C  
ATOM   1402  CG2 ILE B  65      43.704   7.914 133.792  1.00 27.70           C  
ATOM   1403  CD1 ILE B  65      45.521   6.550 136.012  1.00 48.06           C  
ATOM   1404  N   GLN B  66      41.160   7.874 136.300  1.00 41.43           N  
ATOM   1405  CA  GLN B  66      40.456   9.057 136.757  1.00 36.84           C  
ATOM   1406  C   GLN B  66      41.125   9.600 138.011  1.00 38.89           C  
ATOM   1407  O   GLN B  66      41.866   8.905 138.710  1.00 29.74           O  
ATOM   1408  CB  GLN B  66      38.978   8.767 137.008  1.00 29.75           C  
ATOM   1409  CG  GLN B  66      38.711   7.773 138.109  1.00 36.19           C  
ATOM   1410  CD  GLN B  66      37.286   7.266 138.035  1.00 39.80           C  
ATOM   1411  NE2 GLN B  66      36.543   7.397 139.126  1.00 39.70           N  
ATOM   1412  OE1 GLN B  66      36.859   6.769 136.999  1.00 45.64           O  
ATOM   1413  N   PHE B  67      40.879  10.879 138.250  1.00 32.85           N  
ATOM   1414  CA  PHE B  67      41.348  11.580 139.434  1.00 37.35           C  
ATOM   1415  C   PHE B  67      40.183  12.475 139.814  1.00 35.25           C  
ATOM   1416  O   PHE B  67      39.865  13.406 139.071  1.00 32.90           O  
ATOM   1417  CB  PHE B  67      42.606  12.385 139.117  1.00 28.29           C  
ATOM   1418  CG  PHE B  67      43.425  12.736 140.315  1.00 42.12           C  
ATOM   1419  CD1 PHE B  67      44.156  11.766 140.969  1.00 53.12           C  
ATOM   1420  CD2 PHE B  67      43.477  14.040 140.761  1.00 53.25           C  
ATOM   1421  CE1 PHE B  67      44.923  12.090 142.067  1.00 61.19           C  
ATOM   1422  CE2 PHE B  67      44.239  14.370 141.862  1.00 64.58           C  
ATOM   1423  CZ  PHE B  67      44.963  13.393 142.517  1.00 64.96           C  
ATOM   1424  N   VAL B  68      39.506  12.167 140.915  1.00 29.72           N  
ATOM   1425  CA  VAL B  68      38.241  12.816 141.240  1.00 33.91           C  
ATOM   1426  C   VAL B  68      38.438  13.535 142.561  1.00 38.70           C  
ATOM   1427  O   VAL B  68      38.457  12.897 143.621  1.00 40.06           O  
ATOM   1428  CB  VAL B  68      37.077  11.826 141.310  1.00 38.72           C  
ATOM   1429  CG1 VAL B  68      35.813  12.539 141.749  1.00 43.67           C  
ATOM   1430  CG2 VAL B  68      36.869  11.188 139.956  1.00 39.55           C  
ATOM   1431  N   HIS B  69      38.578  14.862 142.498  1.00 52.82           N  
ATOM   1432  CA  HIS B  69      38.889  15.656 143.678  1.00 69.78           C  
ATOM   1433  C   HIS B  69      40.005  14.974 144.461  1.00 71.83           C  
ATOM   1434  O   HIS B  69      41.188  15.239 144.227  1.00 75.28           O  
ATOM   1435  CB  HIS B  69      37.634  15.844 144.535  1.00 79.56           C  
ATOM   1436  CG  HIS B  69      36.446  16.339 143.764  1.00 77.24           C  
ATOM   1437  CD2 HIS B  69      35.147  15.957 143.784  1.00 73.67           C  
ATOM   1438  ND1 HIS B  69      36.534  17.343 142.823  1.00 71.08           N  
ATOM   1439  CE1 HIS B  69      35.343  17.572 142.303  1.00 64.77           C  
ATOM   1440  NE2 HIS B  69      34.474  16.732 142.875  1.00 64.28           N  
ATOM   1441  N   GLY B  70      39.630  14.060 145.354  1.00 72.85           N  
ATOM   1442  CA  GLY B  70      40.587  13.265 146.095  1.00 68.93           C  
ATOM   1443  C   GLY B  70      41.655  12.617 145.236  1.00 64.50           C  
ATOM   1444  O   GLY B  70      42.748  13.170 145.082  1.00 64.38           O  
ATOM   1445  N   GLU B  71      41.362  11.460 144.655  1.00 60.19           N  
ATOM   1446  CA  GLU B  71      42.431  10.688 144.038  1.00 59.81           C  
ATOM   1447  C   GLU B  71      41.821   9.749 142.998  1.00 51.04           C  
ATOM   1448  O   GLU B  71      40.716   9.984 142.511  1.00 40.49           O  
ATOM   1449  CB  GLU B  71      43.207   9.892 145.078  1.00  0.01           C  
ATOM   1450  CG  GLU B  71      44.490   9.321 144.477  1.00  0.01           C  
ATOM   1451  CD  GLU B  71      45.236   8.558 145.570  1.00  0.01           C  
ATOM   1452  OE1 GLU B  71      44.753   7.432 145.849  1.00  0.01           O  
ATOM   1453  OE2 GLU B  71      46.238   9.154 146.040  1.00  0.01           O1-
ATOM   1454  N   GLU B  72      42.568   8.689 142.673  1.00 49.26           N  
ATOM   1455  CA  GLU B  72      42.230   7.761 141.604  1.00 47.33           C  
ATOM   1456  C   GLU B  72      41.406   6.597 142.135  1.00 49.87           C  
ATOM   1457  O   GLU B  72      41.647   6.107 143.240  1.00 60.25           O  
ATOM   1458  CB  GLU B  72      43.475   7.274 140.876  1.00  0.01           C  
ATOM   1459  CG  GLU B  72      43.101   6.569 139.573  1.00  0.01           C  
ATOM   1460  CD  GLU B  72      44.390   6.228 138.829  1.00  0.01           C  
ATOM   1461  OE1 GLU B  72      44.920   5.137 139.162  1.00  0.01           O  
ATOM   1462  OE2 GLU B  72      44.748   7.078 137.975  1.00  0.01           O1-
ATOM   1463  N   ASP B  73      40.436   6.149 141.337  1.00 37.51           N  
ATOM   1464  CA  ASP B  73      39.580   5.022 141.703  1.00 39.41           C  
ATOM   1465  C   ASP B  73      39.839   3.881 140.727  1.00 46.25           C  
ATOM   1466  O   ASP B  73      39.236   3.820 139.653  1.00 41.19           O  
ATOM   1467  CB  ASP B  73      38.103   5.418 141.713  1.00 33.81           C  
ATOM   1468  CG  ASP B  73      37.218   4.348 142.332  1.00 48.24           C  
ATOM   1469  OD1 ASP B  73      37.752   3.284 142.718  1.00 49.45           O  
ATOM   1470  OD2 ASP B  73      35.988   4.564 142.420  1.00 51.94           O1-
ATOM   1471  N   LEU B  74      40.708   2.953 141.121  1.00 41.86           N  
ATOM   1472  CA  LEU B  74      41.015   1.817 140.264  1.00 36.78           C  
ATOM   1473  C   LEU B  74      39.863   0.828 140.160  1.00 35.87           C  
ATOM   1474  O   LEU B  74      39.875  -0.014 139.256  1.00 34.97           O  
ATOM   1475  CB  LEU B  74      42.250   1.091 140.786  1.00 40.72           C  
ATOM   1476  CG  LEU B  74      43.509   1.946 140.860  1.00 42.79           C  
ATOM   1477  CD1 LEU B  74      44.625   1.142 141.488  1.00 44.26           C  
ATOM   1478  CD2 LEU B  74      43.888   2.431 139.465  1.00 39.98           C  
ATOM   1479  N   LYS B  75      38.881   0.890 141.068  1.00 36.95           N  
ATOM   1480  CA  LYS B  75      37.851  -0.142 141.079  1.00 31.80           C  
ATOM   1481  C   LYS B  75      37.043  -0.143 139.787  1.00 29.66           C  
ATOM   1482  O   LYS B  75      36.525  -1.191 139.385  1.00 31.22           O  
ATOM   1483  CB  LYS B  75      36.928   0.017 142.292  1.00 35.10           C  
ATOM   1484  CG  LYS B  75      37.645  -0.083 143.638  1.00 37.95           C  
ATOM   1485  CD  LYS B  75      36.683   0.003 144.830  1.00 42.57           C  
ATOM   1486  CE  LYS B  75      35.780   1.223 144.729  1.00 41.13           C  
ATOM   1487  NZ  LYS B  75      36.506   2.474 145.098  1.00 39.60           N1+
ATOM   1488  N   VAL B  76      36.938   1.007 139.116  1.00 29.32           N  
ATOM   1489  CA  VAL B  76      36.151   1.124 137.892  1.00 27.61           C  
ATOM   1490  C   VAL B  76      37.006   1.030 136.635  1.00 29.00           C  
ATOM   1491  O   VAL B  76      36.471   1.128 135.521  1.00 29.26           O  
ATOM   1492  CB  VAL B  76      35.354   2.441 137.889  1.00 32.03           C  
ATOM   1493  CG1 VAL B  76      34.354   2.461 139.049  1.00 35.58           C  
ATOM   1494  CG2 VAL B  76      36.315   3.610 137.997  1.00 28.96           C  
ATOM   1495  N   GLN B  77      38.312   0.827 136.777  1.00 28.94           N  
ATOM   1496  CA  GLN B  77      39.205   0.791 135.629  1.00 25.47           C  
ATOM   1497  C   GLN B  77      38.955  -0.460 134.793  1.00 24.38           C  
ATOM   1498  O   GLN B  77      38.794  -1.561 135.324  1.00 28.13           O  
ATOM   1499  CB  GLN B  77      40.653   0.838 136.113  1.00 26.63           C  
ATOM   1500  CG  GLN B  77      41.705   0.684 135.040  1.00 29.00           C  
ATOM   1501  CD  GLN B  77      43.098   0.806 135.622  1.00 30.84           C  
ATOM   1502  NE2 GLN B  77      43.806   1.860 135.243  1.00 31.19           N  
ATOM   1503  OE1 GLN B  77      43.508  -0.005 136.444  1.00 32.26           O  
ATOM   1504  N   HIS B  78      38.931  -0.287 133.473  1.00 27.53           N  
ATOM   1505  CA  HIS B  78      38.791  -1.417 132.560  1.00 28.85           C  
ATOM   1506  C   HIS B  78      40.006  -2.341 132.651  1.00 24.72           C  
ATOM   1507  O   HIS B  78      41.146  -1.885 132.746  1.00 27.31           O  
ATOM   1508  CB  HIS B  78      38.623  -0.894 131.127  1.00 30.29           C  
ATOM   1509  CG  HIS B  78      38.208  -1.938 130.139  1.00 36.26           C  
ATOM   1510  CD2 HIS B  78      36.996  -2.229 129.609  1.00 37.28           C  
ATOM   1511  ND1 HIS B  78      39.101  -2.818 129.564  1.00 34.65           N  
ATOM   1512  CE1 HIS B  78      38.462  -3.616 128.730  1.00 37.74           C  
ATOM   1513  NE2 HIS B  78      37.168  -3.276 128.739  1.00 37.62           N  
ATOM   1514  N   SER B  79      39.757  -3.654 132.608  1.00 32.12           N  
ATOM   1515  CA  SER B  79      40.837  -4.610 132.846  1.00 32.61           C  
ATOM   1516  C   SER B  79      41.947  -4.502 131.803  1.00 30.68           C  
ATOM   1517  O   SER B  79      43.108  -4.796 132.107  1.00 35.82           O  
ATOM   1518  CB  SER B  79      40.300  -6.043 132.886  1.00 36.01           C  
ATOM   1519  OG  SER B  79      39.736  -6.430 131.648  1.00 41.56           O  
ATOM   1520  N   SER B  80      41.626  -4.081 130.579  1.00 35.21           N  
ATOM   1521  CA  SER B  80      42.670  -4.015 129.559  1.00 39.38           C  
ATOM   1522  C   SER B  80      43.686  -2.908 129.819  1.00 41.64           C  
ATOM   1523  O   SER B  80      44.718  -2.866 129.138  1.00 39.36           O  
ATOM   1524  CB  SER B  80      42.046  -3.836 128.173  1.00 46.94           C  
ATOM   1525  OG  SER B  80      41.537  -2.526 128.020  1.00 44.94           O  
ATOM   1526  N   TYR B  81      43.434  -2.023 130.783  1.00 32.63           N  
ATOM   1527  CA  TYR B  81      44.376  -0.966 131.129  1.00 29.70           C  
ATOM   1528  C   TYR B  81      44.970  -1.136 132.523  1.00 34.37           C  
ATOM   1529  O   TYR B  81      45.828  -0.339 132.921  1.00 37.65           O  
ATOM   1530  CB  TYR B  81      43.699   0.404 130.991  1.00 28.11           C  
ATOM   1531  CG  TYR B  81      43.500   0.803 129.536  1.00 29.25           C  
ATOM   1532  CD1 TYR B  81      44.563   1.281 128.796  1.00 30.14           C  
ATOM   1533  CD2 TYR B  81      42.262   0.676 128.897  1.00 25.00           C  
ATOM   1534  CE1 TYR B  81      44.413   1.644 127.468  1.00 31.37           C  
ATOM   1535  CE2 TYR B  81      42.104   1.034 127.559  1.00 25.28           C  
ATOM   1536  CZ  TYR B  81      43.183   1.514 126.848  1.00 34.78           C  
ATOM   1537  OH  TYR B  81      43.062   1.881 125.519  1.00 31.02           O  
ATOM   1538  N   ARG B  82      44.565  -2.170 133.256  1.00 36.87           N  
ATOM   1539  CA  ARG B  82      45.089  -2.425 134.594  1.00 32.78           C  
ATOM   1540  C   ARG B  82      46.614  -2.506 134.593  1.00 39.07           C  
ATOM   1541  O   ARG B  82      47.214  -3.193 133.763  1.00 37.50           O  
ATOM   1542  CB  ARG B  82      44.495  -3.725 135.127  1.00 42.81           C  
ATOM   1543  CG  ARG B  82      45.086  -4.201 136.432  1.00 53.60           C  
ATOM   1544  CD  ARG B  82      44.771  -5.668 136.602  1.00 71.40           C  
ATOM   1545  NE  ARG B  82      43.374  -5.925 136.266  1.00 85.69           N  
ATOM   1546  CZ  ARG B  82      42.351  -5.768 137.104  1.00 93.10           C  
ATOM   1547  NH1 ARG B  82      42.564  -5.336 138.339  1.00 97.33           N1+
ATOM   1548  NH2 ARG B  82      41.109  -6.027 136.691  1.00 91.07           N  
ATOM   1549  N   GLN B  83      47.232  -1.787 135.527  1.00 33.93           N  
ATOM   1550  CA  GLN B  83      48.678  -1.724 135.724  1.00 35.62           C  
ATOM   1551  C   GLN B  83      49.438  -1.202 134.505  1.00 36.76           C  
ATOM   1552  O   GLN B  83      50.676  -1.275 134.476  1.00 40.60           O  
ATOM   1553  CB  GLN B  83      49.241  -3.089 136.147  1.00 43.78           C  
ATOM   1554  CG  GLN B  83      48.953  -3.459 137.595  1.00 60.20           C  
ATOM   1555  CD  GLN B  83      49.405  -4.869 137.936  1.00 79.32           C  
ATOM   1556  NE2 GLN B  83      50.400  -5.366 137.209  1.00 79.83           N  
ATOM   1557  OE1 GLN B  83      48.860  -5.504 138.839  1.00 88.59           O  
ATOM   1558  N   ARG B  84      48.750  -0.671 133.496  1.00 30.13           N  
ATOM   1559  CA  ARG B  84      49.421  -0.107 132.330  1.00 35.90           C  
ATOM   1560  C   ARG B  84      49.163   1.381 132.147  1.00 26.20           C  
ATOM   1561  O   ARG B  84      49.736   1.987 131.237  1.00 33.30           O  
ATOM   1562  CB  ARG B  84      48.991  -0.829 131.043  1.00 35.60           C  
ATOM   1563  CG  ARG B  84      49.062  -2.337 131.084  1.00 42.99           C  
ATOM   1564  CD  ARG B  84      48.371  -2.933 129.857  1.00 51.31           C  
ATOM   1565  NE  ARG B  84      48.884  -2.276 128.667  1.00 44.98           N  
ATOM   1566  CZ  ARG B  84      48.155  -1.691 127.723  1.00 31.48           C  
ATOM   1567  NH1 ARG B  84      46.822  -1.697 127.738  1.00 32.86           N1+
ATOM   1568  NH2 ARG B  84      48.794  -1.102 126.725  1.00 27.64           N  
ATOM   1569  N   ALA B  85      48.325   1.990 132.965  1.00 26.38           N  
ATOM   1570  CA  ALA B  85      47.906   3.363 132.734  1.00 24.35           C  
ATOM   1571  C   ALA B  85      48.150   4.188 133.985  1.00 29.45           C  
ATOM   1572  O   ALA B  85      47.866   3.738 135.098  1.00 29.58           O  
ATOM   1573  CB  ALA B  85      46.420   3.423 132.344  1.00 24.97           C  
ATOM   1574  N   ARG B  86      48.683   5.393 133.808  1.00 26.42           N  
ATOM   1575  CA  ARG B  86      48.817   6.268 134.959  1.00 32.88           C  
ATOM   1576  C   ARG B  86      48.716   7.729 134.547  1.00 33.11           C  
ATOM   1577  O   ARG B  86      49.001   8.111 133.413  1.00 26.41           O  
ATOM   1578  CB  ARG B  86      50.117   6.002 135.733  1.00 33.61           C  
ATOM   1579  CG  ARG B  86      51.408   6.264 134.999  1.00 35.69           C  
ATOM   1580  CD  ARG B  86      52.587   5.981 135.931  1.00 45.72           C  
ATOM   1581  NE  ARG B  86      52.468   4.659 136.546  1.00 61.06           N  
ATOM   1582  CZ  ARG B  86      53.173   4.250 137.597  1.00 75.73           C  
ATOM   1583  NH1 ARG B  86      54.057   5.060 138.166  1.00 80.23           N1+
ATOM   1584  NH2 ARG B  86      52.992   3.029 138.085  1.00 75.45           N  
ATOM   1585  N   LEU B  87      48.287   8.538 135.497  1.00 27.58           N  
ATOM   1586  CA  LEU B  87      48.225   9.980 135.346  1.00 29.46           C  
ATOM   1587  C   LEU B  87      49.414  10.566 136.091  1.00 38.93           C  
ATOM   1588  O   LEU B  87      49.666  10.188 137.237  1.00 48.50           O  
ATOM   1589  CB  LEU B  87      46.914  10.500 135.932  1.00 27.98           C  
ATOM   1590  CG  LEU B  87      46.371  11.907 135.735  1.00 44.04           C  
ATOM   1591  CD1 LEU B  87      46.418  12.357 134.275  1.00 45.88           C  
ATOM   1592  CD2 LEU B  87      44.968  11.963 136.295  1.00 43.76           C  
ATOM   1593  N   LEU B  88      50.166  11.451 135.437  1.00 45.92           N  
ATOM   1594  CA  LEU B  88      51.308  12.093 136.091  1.00 53.77           C  
ATOM   1595  C   LEU B  88      50.773  13.177 137.016  1.00 54.88           C  
ATOM   1596  O   LEU B  88      50.442  14.279 136.580  1.00 65.45           O  
ATOM   1597  CB  LEU B  88      52.305  12.628 135.065  1.00 58.65           C  
ATOM   1598  CG  LEU B  88      52.586  11.719 133.855  1.00 63.32           C  
ATOM   1599  CD1 LEU B  88      53.262  12.467 132.699  1.00 58.85           C  
ATOM   1600  CD2 LEU B  88      53.398  10.484 134.242  1.00 67.48           C  
ATOM   1601  N   LYS B  89      50.704  12.852 138.310  1.00 54.87           N  
ATOM   1602  CA  LYS B  89      49.864  13.597 139.243  1.00 58.60           C  
ATOM   1603  C   LYS B  89      50.398  15.005 139.507  1.00 72.51           C  
ATOM   1604  O   LYS B  89      49.617  15.957 139.617  1.00 75.49           O  
ATOM   1605  CB  LYS B  89      49.724  12.817 140.550  1.00  0.01           C  
ATOM   1606  CG  LYS B  89      48.591  13.370 141.421  1.00  0.01           C  
ATOM   1607  CD  LYS B  89      48.388  12.525 142.681  1.00  0.01           C  
ATOM   1608  CE  LYS B  89      47.266  13.089 143.540  1.00  0.01           C  
ATOM   1609  NZ  LYS B  89      47.102  12.240 144.745  1.00  0.01           N1+
ATOM   1610  N   ASP B  90      51.714  15.163 139.632  1.00 78.62           N  
ATOM   1611  CA  ASP B  90      52.261  16.468 139.987  1.00 79.21           C  
ATOM   1612  C   ASP B  90      52.402  17.404 138.795  1.00 72.67           C  
ATOM   1613  O   ASP B  90      52.794  18.561 138.983  1.00 80.72           O  
ATOM   1614  CB  ASP B  90      53.612  16.305 140.685  1.00 86.41           C  
ATOM   1615  CG  ASP B  90      54.512  15.321 139.980  1.00 97.50           C  
ATOM   1616  OD1 ASP B  90      54.994  15.643 138.874  1.00103.25           O  
ATOM   1617  OD2 ASP B  90      54.731  14.222 140.530  1.00102.27           O1-
ATOM   1618  N   GLN B  91      52.106  16.944 137.584  1.00 59.14           N  
ATOM   1619  CA  GLN B  91      51.989  17.851 136.453  1.00 54.44           C  
ATOM   1620  C   GLN B  91      50.619  18.507 136.387  1.00 53.31           C  
ATOM   1621  O   GLN B  91      50.404  19.376 135.533  1.00 51.06           O  
ATOM   1622  CB  GLN B  91      52.311  17.074 135.174  1.00  0.01           C  
ATOM   1623  CG  GLN B  91      52.720  17.996 134.025  1.00  0.01           C  
ATOM   1624  CD  GLN B  91      53.202  17.231 132.802  1.00  0.01           C  
ATOM   1625  NE2 GLN B  91      53.581  18.010 131.783  1.00  0.01           N  
ATOM   1626  OE1 GLN B  91      53.245  16.000 132.743  1.00  0.01           O  
ATOM   1627  N   LEU B  92      49.694  18.112 137.265  1.00 53.80           N  
ATOM   1628  CA  LEU B  92      48.353  18.681 137.233  1.00 48.50           C  
ATOM   1629  C   LEU B  92      48.362  20.145 137.646  1.00 50.58           C  
ATOM   1630  O   LEU B  92      47.539  20.927 137.154  1.00 47.66           O  
ATOM   1631  CB  LEU B  92      47.418  17.879 138.138  1.00 42.60           C  
ATOM   1632  CG  LEU B  92      46.971  16.510 137.623  1.00 40.44           C  
ATOM   1633  CD1 LEU B  92      46.347  15.704 138.745  1.00 43.95           C  
ATOM   1634  CD2 LEU B  92      46.002  16.641 136.441  1.00 39.73           C  
ATOM   1635  N   SER B  93      49.278  20.530 138.540  1.00 49.07           N  
ATOM   1636  CA  SER B  93      49.385  21.921 138.962  1.00 58.19           C  
ATOM   1637  C   SER B  93      49.821  22.834 137.828  1.00 59.55           C  
ATOM   1638  O   SER B  93      49.603  24.046 137.906  1.00 62.95           O  
ATOM   1639  CB  SER B  93      50.364  22.050 140.133  1.00 68.03           C  
ATOM   1640  OG  SER B  93      49.869  21.398 141.288  1.00 75.64           O  
ATOM   1641  N   LEU B  94      50.445  22.287 136.789  1.00 52.58           N  
ATOM   1642  CA  LEU B  94      50.805  23.054 135.607  1.00 52.88           C  
ATOM   1643  C   LEU B  94      49.745  22.967 134.516  1.00 53.15           C  
ATOM   1644  O   LEU B  94      49.995  23.401 133.387  1.00 53.69           O  
ATOM   1645  CB  LEU B  94      52.156  22.584 135.063  1.00 58.15           C  
ATOM   1646  CG  LEU B  94      53.386  22.887 135.932  1.00 61.46           C  
ATOM   1647  CD1 LEU B  94      54.543  21.995 135.530  1.00 61.99           C  
ATOM   1648  CD2 LEU B  94      53.791  24.357 135.853  1.00 65.17           C  
ATOM   1649  N   GLY B  95      48.580  22.407 134.827  1.00 41.41           N  
ATOM   1650  CA  GLY B  95      47.533  22.254 133.835  1.00 37.84           C  
ATOM   1651  C   GLY B  95      47.765  21.125 132.858  1.00 46.63           C  
ATOM   1652  O   GLY B  95      47.289  21.187 131.719  1.00 42.62           O  
ATOM   1653  N   ASN B  96      48.482  20.085 133.273  1.00 40.52           N  
ATOM   1654  CA  ASN B  96      48.885  18.989 132.397  1.00 40.81           C  
ATOM   1655  C   ASN B  96      48.192  17.717 132.871  1.00 34.14           C  
ATOM   1656  O   ASN B  96      48.460  17.238 133.978  1.00 38.29           O  
ATOM   1657  CB  ASN B  96      50.413  18.860 132.412  1.00 49.32           C  
ATOM   1658  CG  ASN B  96      50.925  17.612 131.717  1.00 55.35           C  
ATOM   1659  ND2 ASN B  96      52.215  17.332 131.894  1.00 53.41           N  
ATOM   1660  OD1 ASN B  96      50.186  16.915 131.024  1.00 54.59           O  
ATOM   1661  N   ALA B  97      47.290  17.176 132.043  1.00 30.98           N  
ATOM   1662  CA  ALA B  97      46.579  15.944 132.376  1.00 26.89           C  
ATOM   1663  C   ALA B  97      46.998  14.769 131.501  1.00 35.07           C  
ATOM   1664  O   ALA B  97      46.150  14.039 130.979  1.00 42.37           O  
ATOM   1665  CB  ALA B  97      45.069  16.146 132.250  1.00 27.82           C  
ATOM   1666  N   ALA B  98      48.295  14.545 131.393  1.00 28.76           N  
ATOM   1667  CA  ALA B  98      48.838  13.568 130.461  1.00 27.98           C  
ATOM   1668  C   ALA B  98      48.595  12.150 130.947  1.00 33.93           C  
ATOM   1669  O   ALA B  98      48.753  11.845 132.130  1.00 30.57           O  
ATOM   1670  CB  ALA B  98      50.334  13.802 130.281  1.00 33.53           C  
ATOM   1671  N   LEU B  99      48.212  11.280 130.014  1.00 23.49           N  
ATOM   1672  CA  LEU B  99      48.001   9.863 130.273  1.00 23.04           C  
ATOM   1673  C   LEU B  99      49.206   9.077 129.768  1.00 23.99           C  
ATOM   1674  O   LEU B  99      49.554   9.184 128.591  1.00 23.04           O  
ATOM   1675  CB  LEU B  99      46.737   9.397 129.553  1.00 21.85           C  
ATOM   1676  CG  LEU B  99      46.569   7.887 129.488  1.00 23.03           C  
ATOM   1677  CD1 LEU B  99      46.343   7.331 130.888  1.00 25.62           C  
ATOM   1678  CD2 LEU B  99      45.415   7.543 128.559  1.00 24.79           C  
ATOM   1679  N   GLN B 100      49.821   8.269 130.631  1.00 22.84           N  
ATOM   1680  CA  GLN B 100      50.920   7.401 130.218  1.00 22.11           C  
ATOM   1681  C   GLN B 100      50.420   5.967 130.132  1.00 25.46           C  
ATOM   1682  O   GLN B 100      49.941   5.404 131.124  1.00 27.93           O  
ATOM   1683  CB  GLN B 100      52.127   7.474 131.164  1.00 26.69           C  
ATOM   1684  CG  GLN B 100      53.322   6.678 130.625  1.00 41.69           C  
ATOM   1685  CD  GLN B 100      54.416   6.408 131.654  1.00 61.41           C  
ATOM   1686  NE2 GLN B 100      55.670   6.497 131.216  1.00 71.24           N  
ATOM   1687  OE1 GLN B 100      54.141   6.106 132.821  1.00 55.74           O  
ATOM   1688  N   ILE B 101      50.574   5.363 128.960  1.00 24.55           N  
ATOM   1689  CA  ILE B 101      50.283   3.953 128.742  1.00 19.97           C  
ATOM   1690  C   ILE B 101      51.603   3.236 128.511  1.00 22.70           C  
ATOM   1691  O   ILE B 101      52.373   3.633 127.633  1.00 26.86           O  
ATOM   1692  CB  ILE B 101      49.356   3.758 127.530  1.00 23.20           C  
ATOM   1693  CG1 ILE B 101      48.057   4.533 127.730  1.00 26.38           C  
ATOM   1694  CG2 ILE B 101      49.095   2.269 127.309  1.00 26.25           C  
ATOM   1695  CD1 ILE B 101      47.276   4.045 128.908  1.00 28.01           C  
ATOM   1696  N   THR B 102      51.866   2.188 129.285  1.00 22.52           N  
ATOM   1697  CA  THR B 102      53.090   1.415 129.101  1.00 24.53           C  
ATOM   1698  C   THR B 102      52.779   0.163 128.294  1.00 27.39           C  
ATOM   1699  O   THR B 102      51.698  -0.420 128.418  1.00 28.47           O  
ATOM   1700  CB  THR B 102      53.736   1.044 130.435  1.00 34.53           C  
ATOM   1701  CG2 THR B 102      54.068   2.291 131.232  1.00 27.56           C  
ATOM   1702  OG1 THR B 102      52.840   0.226 131.186  1.00 42.71           O  
ATOM   1703  N   ASP B 103      53.713  -0.207 127.419  1.00 25.84           N  
ATOM   1704  CA  ASP B 103      53.653  -1.455 126.662  1.00 26.84           C  
ATOM   1705  C   ASP B 103      52.407  -1.490 125.773  1.00 24.82           C  
ATOM   1706  O   ASP B 103      51.453  -2.241 125.992  1.00 23.71           O  
ATOM   1707  CB  ASP B 103      53.718  -2.654 127.612  1.00 28.40           C  
ATOM   1708  CG  ASP B 103      53.994  -3.951 126.894  1.00 43.26           C  
ATOM   1709  OD1 ASP B 103      54.276  -3.915 125.677  1.00 39.92           O  
ATOM   1710  OD2 ASP B 103      53.920  -5.009 127.555  1.00 48.58           O1-
ATOM   1711  N   VAL B 104      52.453  -0.639 124.745  1.00 20.22           N  
ATOM   1712  CA  VAL B 104      51.299  -0.447 123.879  1.00 22.01           C  
ATOM   1713  C   VAL B 104      50.936  -1.742 123.160  1.00 20.70           C  
ATOM   1714  O   VAL B 104      51.796  -2.464 122.638  1.00 24.25           O  
ATOM   1715  CB  VAL B 104      51.572   0.705 122.902  1.00 23.94           C  
ATOM   1716  CG1 VAL B 104      50.545   0.698 121.782  1.00 22.74           C  
ATOM   1717  CG2 VAL B 104      51.518   2.039 123.645  1.00 22.54           C  
ATOM   1718  N   LYS B 105      49.640  -2.034 123.132  1.00 20.86           N  
ATOM   1719  CA  LYS B 105      49.058  -3.212 122.517  1.00 23.14           C  
ATOM   1720  C   LYS B 105      48.205  -2.798 121.316  1.00 23.41           C  
ATOM   1721  O   LYS B 105      47.828  -1.631 121.176  1.00 22.99           O  
ATOM   1722  CB  LYS B 105      48.202  -3.970 123.546  1.00 28.51           C  
ATOM   1723  CG  LYS B 105      48.972  -4.604 124.710  1.00 26.68           C  
ATOM   1724  CD  LYS B 105      49.936  -5.681 124.199  1.00 44.69           C  
ATOM   1725  CE  LYS B 105      50.745  -6.349 125.319  1.00 48.35           C  
ATOM   1726  NZ  LYS B 105      51.802  -7.265 124.767  1.00 38.53           N1+
ATOM   1727  N   LEU B 106      47.910  -3.757 120.433  1.00 26.42           N  
ATOM   1728  CA  LEU B 106      47.131  -3.407 119.246  1.00 24.57           C  
ATOM   1729  C   LEU B 106      45.740  -2.923 119.627  1.00 22.50           C  
ATOM   1730  O   LEU B 106      45.180  -2.058 118.945  1.00 22.94           O  
ATOM   1731  CB  LEU B 106      47.065  -4.585 118.261  1.00 30.74           C  
ATOM   1732  CG  LEU B 106      48.260  -4.658 117.295  1.00 37.19           C  
ATOM   1733  CD1 LEU B 106      48.272  -5.977 116.547  1.00 35.41           C  
ATOM   1734  CD2 LEU B 106      48.291  -3.499 116.287  1.00 33.90           C  
ATOM   1735  N   GLN B 107      45.189  -3.416 120.740  1.00 24.77           N  
ATOM   1736  CA  GLN B 107      43.874  -2.948 121.177  1.00 25.20           C  
ATOM   1737  C   GLN B 107      43.890  -1.526 121.719  1.00 20.23           C  
ATOM   1738  O   GLN B 107      42.811  -0.973 121.975  1.00 24.88           O  
ATOM   1739  CB  GLN B 107      43.265  -3.879 122.233  1.00 36.50           C  
ATOM   1740  CG  GLN B 107      43.661  -5.332 122.122  1.00 54.31           C  
ATOM   1741  CD  GLN B 107      45.085  -5.586 122.578  1.00 59.08           C  
ATOM   1742  NE2 GLN B 107      45.861  -6.295 121.766  1.00 47.88           N  
ATOM   1743  OE1 GLN B 107      45.486  -5.116 123.636  1.00 67.76           O  
ATOM   1744  N   ASP B 108      45.065  -0.921 121.874  1.00 20.26           N  
ATOM   1745  CA  ASP B 108      45.160   0.466 122.299  1.00 17.92           C  
ATOM   1746  C   ASP B 108      44.903   1.445 121.172  1.00 19.17           C  
ATOM   1747  O   ASP B 108      44.785   2.647 121.438  1.00 23.29           O  
ATOM   1748  CB  ASP B 108      46.545   0.751 122.878  1.00 18.36           C  
ATOM   1749  CG  ASP B 108      46.773   0.064 124.204  1.00 28.17           C  
ATOM   1750  OD1 ASP B 108      45.783  -0.172 124.931  1.00 22.62           O  
ATOM   1751  OD2 ASP B 108      47.939  -0.204 124.537  1.00 26.91           O1-
ATOM   1752  N   ALA B 109      44.812   0.968 119.927  1.00 19.09           N  
ATOM   1753  CA  ALA B 109      44.479   1.837 118.810  1.00 20.15           C  
ATOM   1754  C   ALA B 109      43.017   2.242 118.898  1.00 22.29           C  
ATOM   1755  O   ALA B 109      42.154   1.386 119.092  1.00 24.11           O  
ATOM   1756  CB  ALA B 109      44.715   1.118 117.487  1.00 21.62           C  
ATOM   1757  N   GLY B 110      42.736   3.524 118.728  1.00 19.87           N  
ATOM   1758  CA  GLY B 110      41.359   3.990 118.734  1.00 18.77           C  
ATOM   1759  C   GLY B 110      41.298   5.448 119.139  1.00 22.64           C  
ATOM   1760  O   GLY B 110      42.313   6.137 119.165  1.00 22.19           O  
ATOM   1761  N   VAL B 111      40.096   5.898 119.495  1.00 21.66           N  
ATOM   1762  CA  VAL B 111      39.876   7.296 119.849  1.00 20.95           C  
ATOM   1763  C   VAL B 111      39.748   7.420 121.366  1.00 23.07           C  
ATOM   1764  O   VAL B 111      38.837   6.843 121.976  1.00 22.82           O  
ATOM   1765  CB  VAL B 111      38.639   7.871 119.146  1.00 21.86           C  
ATOM   1766  CG1 VAL B 111      38.411   9.319 119.578  1.00 24.12           C  
ATOM   1767  CG2 VAL B 111      38.809   7.791 117.638  1.00 22.36           C  
ATOM   1768  N   TYR B 112      40.626   8.221 121.946  1.00 20.51           N  
ATOM   1769  CA  TYR B 112      40.706   8.518 123.369  1.00 20.59           C  
ATOM   1770  C   TYR B 112      40.025   9.848 123.643  1.00 19.66           C  
ATOM   1771  O   TYR B 112      39.991  10.740 122.793  1.00 20.87           O  
ATOM   1772  CB  TYR B 112      42.176   8.601 123.820  1.00 16.12           C  
ATOM   1773  CG  TYR B 112      42.870   7.264 123.846  1.00 19.38           C  
ATOM   1774  CD1 TYR B 112      43.160   6.600 122.656  1.00 21.80           C  
ATOM   1775  CD2 TYR B 112      43.235   6.674 125.042  1.00 21.69           C  
ATOM   1776  CE1 TYR B 112      43.764   5.370 122.667  1.00 19.60           C  
ATOM   1777  CE2 TYR B 112      43.873   5.455 125.070  1.00 22.91           C  
ATOM   1778  CZ  TYR B 112      44.130   4.804 123.874  1.00 23.41           C  
ATOM   1779  OH  TYR B 112      44.774   3.581 123.884  1.00 23.17           O  
ATOM   1780  N   ARG B 113      39.466   9.993 124.841  1.00 19.99           N  
ATOM   1781  CA  ARG B 113      38.880  11.258 125.252  0.58 18.13           C  
ATOM   1782  C   ARG B 113      39.458  11.643 126.600  1.00 21.25           C  
ATOM   1783  O   ARG B 113      39.470  10.826 127.525  1.00 22.50           O  
ATOM   1784  CB  ARG B 113      37.346  11.179 125.337  0.58 22.88           C  
ATOM   1785  CG  ARG B 113      36.656  11.446 124.018  0.58 26.66           C  
ATOM   1786  CD  ARG B 113      35.185  11.014 124.016  0.58 24.43           C  
ATOM   1787  NE  ARG B 113      34.789  10.745 122.638  0.58 23.84           N  
ATOM   1788  CZ  ARG B 113      35.074   9.614 122.001  0.58 31.65           C  
ATOM   1789  NH1 ARG B 113      35.725   8.646 122.630  0.58 41.56           N1+
ATOM   1790  NH2 ARG B 113      34.721   9.453 120.735  0.58 29.96           N  
ATOM   1791  N   CYS B 114      39.922  12.893 126.695  0.60 20.67           N  
ATOM   1792  CA  CYS B 114      40.391  13.511 127.933  0.60 26.11           C  
ATOM   1793  C   CYS B 114      39.287  14.452 128.413  0.60 25.69           C  
ATOM   1794  O   CYS B 114      39.062  15.500 127.795  0.60 23.05           O  
ATOM   1795  CB  CYS B 114      41.694  14.268 127.671  0.60 26.43           C  
ATOM   1796  SG  CYS B 114      42.468  15.113 129.086  0.60 20.62           S  
ATOM   1797  N   MET B 115      38.588  14.076 129.491  1.00 20.36           N  
ATOM   1798  CA  MET B 115      37.465  14.846 130.005  1.00 22.42           C  
ATOM   1799  C   MET B 115      37.891  15.492 131.310  1.00 27.04           C  
ATOM   1800  O   MET B 115      38.385  14.804 132.208  1.00 27.25           O  
ATOM   1801  CB  MET B 115      36.247  13.959 130.240  1.00 29.54           C  
ATOM   1802  CG  MET B 115      36.049  12.872 129.207  1.00 32.75           C  
ATOM   1803  SD  MET B 115      34.277  12.648 129.095  1.00 41.77           S  
ATOM   1804  CE  MET B 115      33.828  11.312 130.160  1.00 51.39           C  
ATOM   1805  N   ILE B 116      37.704  16.803 131.421  1.00 21.97           N  
ATOM   1806  CA  ILE B 116      38.167  17.532 132.591  1.00 23.36           C  
ATOM   1807  C   ILE B 116      37.071  18.459 133.083  1.00 25.96           C  
ATOM   1808  O   ILE B 116      36.463  19.185 132.292  1.00 29.93           O  
ATOM   1809  CB  ILE B 116      39.440  18.340 132.282  1.00 24.22           C  
ATOM   1810  CG1 ILE B 116      40.521  17.393 131.765  1.00 26.61           C  
ATOM   1811  CG2 ILE B 116      39.869  19.126 133.523  1.00 27.29           C  
ATOM   1812  CD1 ILE B 116      41.895  17.988 131.743  1.00 38.45           C  
ATOM   1813  N   SER B 117      36.837  18.442 134.395  1.00 26.97           N  
ATOM   1814  CA  SER B 117      36.021  19.428 135.083  1.00 29.60           C  
ATOM   1815  C   SER B 117      36.897  20.235 136.031  1.00 37.25           C  
ATOM   1816  O   SER B 117      37.599  19.659 136.868  1.00 35.77           O  
ATOM   1817  CB  SER B 117      34.902  18.744 135.862  1.00 39.07           C  
ATOM   1818  OG  SER B 117      34.089  19.712 136.481  1.00 42.21           O  
ATOM   1819  N   TYR B 118      36.860  21.563 135.893  1.00 32.21           N  
ATOM   1820  CA  TYR B 118      37.623  22.468 136.751  1.00 34.18           C  
ATOM   1821  C   TYR B 118      37.122  23.899 136.577  1.00 42.16           C  
ATOM   1822  O   TYR B 118      37.649  24.648 135.749  1.00 40.13           O  
ATOM   1823  CB  TYR B 118      39.119  22.367 136.432  1.00 37.74           C  
ATOM   1824  CG  TYR B 118      40.002  23.043 137.446  1.00 39.14           C  
ATOM   1825  CD1 TYR B 118      39.972  22.661 138.775  1.00 43.21           C  
ATOM   1826  CD2 TYR B 118      40.873  24.057 137.070  1.00 43.69           C  
ATOM   1827  CE1 TYR B 118      40.785  23.280 139.715  1.00 49.66           C  
ATOM   1828  CE2 TYR B 118      41.690  24.684 138.001  1.00 44.17           C  
ATOM   1829  CZ  TYR B 118      41.642  24.288 139.320  1.00 47.77           C  
ATOM   1830  OH  TYR B 118      42.450  24.905 140.250  1.00 55.33           O  
ATOM   1831  N   GLY B 119      36.072  24.318 137.287  0.55 45.89           N  
ATOM   1832  CA  GLY B 119      35.560  25.665 137.064  0.55 45.91           C  
ATOM   1833  C   GLY B 119      34.938  25.841 135.687  0.55 44.81           C  
ATOM   1834  O   GLY B 119      34.676  26.947 135.204  0.55 50.76           O  
ATOM   1835  N   GLY B 120      34.774  24.696 135.046  1.00 36.79           N  
ATOM   1836  CA  GLY B 120      34.000  24.504 133.842  1.00 31.18           C  
ATOM   1837  C   GLY B 120      34.203  23.064 133.433  1.00 29.94           C  
ATOM   1838  O   GLY B 120      34.813  22.297 134.181  1.00 36.27           O  
ATOM   1839  N   ALA B 121      33.728  22.688 132.253  1.00 26.04           N  
ATOM   1840  CA  ALA B 121      33.928  21.318 131.803  1.00 24.35           C  
ATOM   1841  C   ALA B 121      34.129  21.293 130.302  1.00 28.66           C  
ATOM   1842  O   ALA B 121      33.449  22.017 129.572  1.00 26.45           O  
ATOM   1843  CB  ALA B 121      32.752  20.393 132.139  1.00 24.84           C  
ATOM   1844  N   ASP B 122      35.034  20.426 129.848  1.00 23.79           N  
ATOM   1845  CA  ASP B 122      35.281  20.286 128.417  1.00 22.92           C  
ATOM   1846  C   ASP B 122      35.943  18.934 128.190  1.00 25.20           C  
ATOM   1847  O   ASP B 122      36.348  18.254 129.139  1.00 24.01           O  
ATOM   1848  CB  ASP B 122      36.161  21.434 127.906  1.00 24.66           C  
ATOM   1849  CG  ASP B 122      36.223  21.515 126.401  1.00 30.58           C  
ATOM   1850  OD1 ASP B 122      35.280  21.049 125.738  1.00 32.83           O  
ATOM   1851  OD2 ASP B 122      37.227  22.049 125.891  1.00 28.55           O1-
ATOM   1852  N   TYR B 123      36.065  18.554 126.918  1.00 24.92           N  
ATOM   1853  CA  TYR B 123      36.826  17.361 126.572  1.00 23.21           C  
ATOM   1854  C   TYR B 123      37.417  17.508 125.178  1.00 21.08           C  
ATOM   1855  O   TYR B 123      36.956  18.311 124.362  1.00 26.88           O  
ATOM   1856  CB  TYR B 123      35.965  16.093 126.660  1.00 21.57           C  
ATOM   1857  CG  TYR B 123      35.080  15.808 125.457  1.00 21.67           C  
ATOM   1858  CD1 TYR B 123      33.793  16.312 125.384  1.00 27.61           C  
ATOM   1859  CD2 TYR B 123      35.531  15.000 124.424  1.00 26.15           C  
ATOM   1860  CE1 TYR B 123      32.984  16.039 124.286  1.00 32.96           C  
ATOM   1861  CE2 TYR B 123      34.751  14.722 123.336  1.00 30.81           C  
ATOM   1862  CZ  TYR B 123      33.476  15.238 123.266  1.00 38.64           C  
ATOM   1863  OH  TYR B 123      32.726  14.930 122.152  1.00 40.78           O  
ATOM   1864  N   LYS B 124      38.440  16.708 124.909  1.00 20.52           N  
ATOM   1865  CA  LYS B 124      39.009  16.626 123.570  1.00 20.74           C  
ATOM   1866  C   LYS B 124      39.232  15.167 123.202  1.00 22.67           C  
ATOM   1867  O   LYS B 124      39.444  14.311 124.066  1.00 24.05           O  
ATOM   1868  CB  LYS B 124      40.321  17.419 123.435  1.00 23.18           C  
ATOM   1869  CG  LYS B 124      40.105  18.935 123.436  1.00 24.50           C  
ATOM   1870  CD  LYS B 124      39.416  19.350 122.130  1.00 28.73           C  
ATOM   1871  CE  LYS B 124      39.233  20.850 122.012  1.00 30.98           C  
ATOM   1872  NZ  LYS B 124      38.502  21.455 123.146  1.00 35.13           N1+
ATOM   1873  N   ARG B 125      39.182  14.895 121.902  1.00 19.51           N  
ATOM   1874  CA  ARG B 125      39.471  13.579 121.353  1.00 20.17           C  
ATOM   1875  C   ARG B 125      40.902  13.521 120.845  1.00 23.32           C  
ATOM   1876  O   ARG B 125      41.440  14.518 120.357  1.00 21.71           O  
ATOM   1877  CB  ARG B 125      38.529  13.256 120.185  1.00 23.94           C  
ATOM   1878  CG  ARG B 125      37.114  12.944 120.638  1.00 32.18           C  
ATOM   1879  CD  ARG B 125      36.174  12.761 119.452  1.00 45.25           C  
ATOM   1880  NE  ARG B 125      36.218  13.908 118.551  1.00 61.10           N  
ATOM   1881  CZ  ARG B 125      35.393  14.950 118.623  1.00 65.06           C  
ATOM   1882  NH1 ARG B 125      34.452  14.998 119.560  1.00 48.87           N1+
ATOM   1883  NH2 ARG B 125      35.512  15.947 117.757  1.00 73.28           N  
ATOM   1884  N   ILE B 126      41.503  12.336 120.955  1.00 21.44           N  
ATOM   1885  CA  ILE B 126      42.839  12.046 120.428  1.00 20.30           C  
ATOM   1886  C   ILE B 126      42.773  10.688 119.752  1.00 21.92           C  
ATOM   1887  O   ILE B 126      42.306   9.718 120.357  1.00 22.62           O  
ATOM   1888  CB  ILE B 126      43.912  12.036 121.531  1.00 19.39           C  
ATOM   1889  CG1 ILE B 126      43.981  13.427 122.172  1.00 21.73           C  
ATOM   1890  CG2 ILE B 126      45.263  11.610 120.950  1.00 20.87           C  
ATOM   1891  CD1 ILE B 126      44.288  13.418 123.634  1.00 48.67           C  
ATOM   1892  N   THR B 127      43.242  10.610 118.508  1.00 21.58           N  
ATOM   1893  CA  THR B 127      43.260   9.355 117.768  1.00 20.95           C  
ATOM   1894  C   THR B 127      44.637   8.714 117.898  1.00 19.08           C  
ATOM   1895  O   THR B 127      45.650   9.397 117.745  1.00 19.46           O  
ATOM   1896  CB  THR B 127      42.932   9.584 116.295  1.00 23.93           C  
ATOM   1897  CG2 THR B 127      43.036   8.287 115.521  1.00 28.64           C  
ATOM   1898  OG1 THR B 127      41.595  10.094 116.176  1.00 24.21           O  
ATOM   1899  N   VAL B 128      44.672   7.425 118.216  1.00 19.22           N  
ATOM   1900  CA  VAL B 128      45.938   6.700 118.350  1.00 21.41           C  
ATOM   1901  C   VAL B 128      45.963   5.584 117.313  1.00 19.63           C  
ATOM   1902  O   VAL B 128      45.023   4.783 117.235  1.00 21.05           O  
ATOM   1903  CB  VAL B 128      46.115   6.142 119.774  1.00 22.00           C  
ATOM   1904  CG1 VAL B 128      47.281   5.175 119.827  1.00 19.89           C  
ATOM   1905  CG2 VAL B 128      46.266   7.281 120.793  1.00 20.37           C  
ATOM   1906  N   LYS B 129      47.026   5.551 116.500  1.00 17.86           N  
ATOM   1907  CA  LYS B 129      47.290   4.462 115.570  1.00 16.66           C  
ATOM   1908  C   LYS B 129      48.445   3.630 116.113  1.00 16.31           C  
ATOM   1909  O   LYS B 129      49.395   4.186 116.674  1.00 18.93           O  
ATOM   1910  CB  LYS B 129      47.672   4.994 114.181  1.00 21.68           C  
ATOM   1911  CG  LYS B 129      46.642   5.917 113.562  1.00 26.77           C  
ATOM   1912  CD  LYS B 129      45.465   5.137 113.016  1.00 32.90           C  
ATOM   1913  CE  LYS B 129      44.438   6.069 112.410  1.00 42.36           C  
ATOM   1914  NZ  LYS B 129      43.087   5.460 112.490  1.00 37.51           N1+
ATOM   1915  N   VAL B 130      48.362   2.305 115.968  1.00 18.73           N  
ATOM   1916  CA  VAL B 130      49.423   1.397 116.414  1.00 17.40           C  
ATOM   1917  C   VAL B 130      49.983   0.618 115.222  1.00 18.25           C  
ATOM   1918  O   VAL B 130      49.261  -0.133 114.554  1.00 20.68           O  
ATOM   1919  CB  VAL B 130      48.928   0.445 117.513  1.00 20.84           C  
ATOM   1920  CG1 VAL B 130      50.050  -0.523 117.914  1.00 22.30           C  
ATOM   1921  CG2 VAL B 130      48.458   1.236 118.719  1.00 18.28           C  
ATOM   1922  N   ASN B 131      51.287   0.783 114.971  1.00 18.35           N  
ATOM   1923  CA  ASN B 131      52.017  -0.062 114.030  1.00 21.04           C  
ATOM   1924  C   ASN B 131      52.490  -1.314 114.761  1.00 22.27           C  
ATOM   1925  O   ASN B 131      52.905  -1.237 115.918  1.00 23.18           O  
ATOM   1926  CB  ASN B 131      53.225   0.689 113.463  1.00 20.30           C  
ATOM   1927  CG  ASN B 131      52.829   1.848 112.566  1.00 19.88           C  
ATOM   1928  ND2 ASN B 131      53.578   2.947 112.651  1.00 21.36           N  
ATOM   1929  OD1 ASN B 131      51.864   1.762 111.813  1.00 20.07           O  
ATOM   1930  N   ALA B 132      52.435  -2.462 114.090  1.00 19.01           N  
ATOM   1931  CA  ALA B 132      52.850  -3.702 114.745  1.00 18.86           C  
ATOM   1932  C   ALA B 132      53.374  -4.692 113.721  1.00 21.18           C  
ATOM   1933  O   ALA B 132      52.870  -4.745 112.589  1.00 20.59           O  
ATOM   1934  CB  ALA B 132      51.685  -4.326 115.525  1.00 26.14           C  
ATOM   1935  N   PRO B 133      54.365  -5.499 114.087  1.00 22.42           N  
ATOM   1936  CA  PRO B 133      54.909  -6.491 113.154  1.00 25.13           C  
ATOM   1937  C   PRO B 133      53.948  -7.649 112.948  1.00 20.87           C  
ATOM   1938  O   PRO B 133      52.975  -7.851 113.686  1.00 21.28           O  
ATOM   1939  CB  PRO B 133      56.204  -6.962 113.834  1.00 29.05           C  
ATOM   1940  CG  PRO B 133      56.516  -5.912 114.864  1.00 31.08           C  
ATOM   1941  CD  PRO B 133      55.171  -5.395 115.318  1.00 24.58           C  
ATOM   1942  N   TYR B 134      54.246  -8.417 111.900  1.00 20.25           N  
ATOM   1943  CA  TYR B 134      53.416  -9.549 111.513  1.00 22.66           C  
ATOM   1944  C   TYR B 134      53.095 -10.472 112.690  1.00 23.26           C  
ATOM   1945  O   TYR B 134      51.941 -10.871 112.875  1.00 25.94           O  
ATOM   1946  CB  TYR B 134      54.111 -10.322 110.393  1.00 21.17           C  
ATOM   1947  CG  TYR B 134      53.328 -11.513 109.921  1.00 22.61           C  
ATOM   1948  CD1 TYR B 134      52.193 -11.355 109.130  1.00 24.92           C  
ATOM   1949  CD2 TYR B 134      53.710 -12.800 110.269  1.00 28.10           C  
ATOM   1950  CE1 TYR B 134      51.479 -12.443 108.700  1.00 25.56           C  
ATOM   1951  CE2 TYR B 134      52.992 -13.899 109.840  1.00 34.54           C  
ATOM   1952  CZ  TYR B 134      51.874 -13.714 109.057  1.00 32.24           C  
ATOM   1953  OH  TYR B 134      51.151 -14.804 108.634  1.00 37.58           O  
ATOM   1954  N   ALA B 135      54.099 -10.819 113.502  1.00 21.76           N  
ATOM   1955  CA  ALA B 135      53.876 -11.793 114.572  1.00 26.90           C  
ATOM   1956  C   ALA B 135      52.792 -11.318 115.532  1.00 29.25           C  
ATOM   1957  O   ALA B 135      51.885 -12.083 115.883  1.00 28.08           O  
ATOM   1958  CB  ALA B 135      55.178 -12.065 115.330  1.00 28.98           C  
ATOM   1959  N   ALA B 136      52.853 -10.048 115.940  1.00 24.93           N  
ATOM   1960  CA  ALA B 136      51.831  -9.501 116.832  1.00 23.62           C  
ATOM   1961  C   ALA B 136      50.469  -9.439 116.150  1.00 31.28           C  
ATOM   1962  O   ALA B 136      49.451  -9.810 116.746  1.00 28.13           O  
ATOM   1963  CB  ALA B 136      52.240  -8.107 117.303  1.00 27.39           C  
ATOM   1964  N   ALA B 137      50.433  -8.967 114.900  1.00 25.53           N  
ATOM   1965  CA  ALA B 137      49.172  -8.882 114.177  1.00 26.45           C  
ATOM   1966  C   ALA B 137      48.547 -10.255 113.988  1.00 26.75           C  
ATOM   1967  O   ALA B 137      47.319 -10.404 114.060  1.00 28.40           O  
ATOM   1968  CB  ALA B 137      49.404  -8.209 112.827  1.00 23.75           C  
ATOM   1969  N   LEU B 138      49.383 -11.269 113.749  1.00 26.27           N  
ATOM   1970  CA  LEU B 138      48.899 -12.625 113.504  1.00 31.64           C  
ATOM   1971  C   LEU B 138      48.240 -13.217 114.739  1.00 33.52           C  
ATOM   1972  O   LEU B 138      47.206 -13.888 114.638  1.00 42.04           O  
ATOM   1973  CB  LEU B 138      50.059 -13.512 113.046  1.00 33.79           C  
ATOM   1974  CG  LEU B 138      49.728 -14.977 112.773  1.00 44.35           C  
ATOM   1975  CD1 LEU B 138      48.792 -15.077 111.578  1.00 44.71           C  
ATOM   1976  CD2 LEU B 138      51.009 -15.765 112.527  1.00 38.77           C  
ATOM   1977  N   GLU B 139      48.833 -13.006 115.912  1.00 28.90           N  
ATOM   1978  CA  GLU B 139      48.203 -13.504 117.129  1.00 39.41           C  
ATOM   1979  C   GLU B 139      46.840 -12.863 117.305  1.00 42.15           C  
ATOM   1980  O   GLU B 139      45.862 -13.541 117.632  1.00 47.28           O  
ATOM   1981  CB  GLU B 139      49.085 -13.223 118.341  1.00 45.76           C  
ATOM   1982  CG  GLU B 139      48.602 -13.893 119.618  1.00 61.02           C  
ATOM   1983  CD  GLU B 139      48.608 -15.418 119.520  1.00 77.63           C  
ATOM   1984  OE1 GLU B 139      49.342 -15.971 118.670  1.00 83.39           O  
ATOM   1985  OE2 GLU B 139      47.877 -16.072 120.297  1.00 83.32           O1-
ATOM   1986  N   HIS B 140      46.750 -11.564 117.044  1.00 35.78           N  
ATOM   1987  CA  HIS B 140      45.454 -10.903 116.957  1.00 49.01           C  
ATOM   1988  C   HIS B 140      44.801 -11.174 115.596  1.00 58.07           C  
ATOM   1989  O   HIS B 140      44.579 -10.280 114.784  1.00 63.12           O  
ATOM   1990  CB  HIS B 140      45.616  -9.416 117.231  1.00 49.50           C  
ATOM   1991  CG  HIS B 140      44.317  -8.676 117.242  1.00 60.29           C  
ATOM   1992  CD2 HIS B 140      43.585  -8.186 118.270  1.00 64.37           C  
ATOM   1993  ND1 HIS B 140      43.580  -8.444 116.100  1.00 69.29           N  
ATOM   1994  CE1 HIS B 140      42.468  -7.807 116.413  1.00 70.10           C  
ATOM   1995  NE2 HIS B 140      42.444  -7.645 117.740  1.00 69.52           N  
ATOM   1996  N   HIS B 141      44.497 -12.450 115.349  1.00 64.60           N  
ATOM   1997  CA  HIS B 141      43.891 -12.876 114.084  1.00 55.48           C  
ATOM   1998  C   HIS B 141      43.482 -14.354 114.101  1.00 55.66           C  
ATOM   1999  O   HIS B 141      44.176 -15.168 114.730  1.00 63.00           O  
ATOM   2000  CB  HIS B 141      44.831 -12.596 112.897  1.00 46.76           C  
ATOM   2001  CG  HIS B 141      44.126 -12.484 111.575  1.00 50.00           C  
ATOM   2002  CD2 HIS B 141      43.451 -11.457 111.007  1.00 38.41           C  
ATOM   2003  ND1 HIS B 141      44.031 -13.538 110.691  1.00 50.82           N  
ATOM   2004  CE1 HIS B 141      43.336 -13.170 109.632  1.00 42.99           C  
ATOM   2005  NE2 HIS B 141      42.969 -11.898 109.800  1.00 42.25           N  
ATOM   2006  OXT HIS B 141      42.471 -14.736 113.492  1.00 55.66           O1-
TER   
HETATM 2007  C1  STL A   1      31.119  16.337 131.844  0.00  0.00           C  
HETATM 2008  O1  STL A   1      33.808   7.638 136.465  0.00  0.00           O  
HETATM 2009  C2  STL A   1      32.252  17.004 131.393  0.00  0.00           C  
HETATM 2010  O2  STL A   1      34.598  17.062 131.088  0.00  0.00           O  
HETATM 2011  C3  STL A   1      33.492  16.388 131.529  0.00  0.00           C  
HETATM 2012  O3  STL A   1      29.907  16.956 131.710  0.00  0.00           O  
HETATM 2013  C4  STL A   1      33.608  15.121 132.104  0.00  0.00           C  
HETATM 2014  C5  STL A   1      32.464  14.440 132.547  0.00  0.00           C  
HETATM 2015  C6  STL A   1      31.215  15.069 132.423  0.00  0.00           C  
HETATM 2016  C7  STL A   1      32.523  13.115 133.190  0.00  0.00           C  
HETATM 2017  C8  STL A   1      33.554  12.670 133.928  0.00  0.00           C  
HETATM 2018  C9  STL A   1      33.620  11.339 134.555  0.00  0.00           C  
HETATM 2019  C10 STL A   1      32.937  10.223 134.044  0.00  0.00           C  
HETATM 2020  C11 STL A   1      33.008   8.987 134.690  0.00  0.00           C  
HETATM 2021  C12 STL A   1      33.755   8.860 135.857  0.00  0.00           C  
HETATM 2022  C13 STL A   1      34.427   9.956 136.391  0.00  0.00           C  
HETATM 2023  C14 STL A   1      34.353  11.192 135.744  0.00  0.00           C  
HETATM 2024  HO1 STL A   1      34.738   7.429 136.661  0.00  0.00           H  
HETATM 2025  HO2 STL A   1      35.385  16.675 131.511  0.00  0.00           H  
HETATM 2026  HO3 STL A   1      29.510  16.679 130.865  0.00  0.00           H  
HETATM 2027  H01 STL A   1      32.170  17.992 130.941  0.00  0.00           H  
HETATM 2028  H02 STL A   1      34.590  14.660 132.209  0.00  0.00           H  
HETATM 2029  H03 STL A   1      30.316  14.566 132.780  0.00  0.00           H  
HETATM 2030  H04 STL A   1      32.611  12.471 132.315  0.00  0.00           H  
HETATM 2031  H07 STL A   1      34.428  12.732 133.279  0.00  0.00           H  
HETATM 2032  H08 STL A   1      32.346  10.323 133.134  0.00  0.00           H  
HETATM 2033  H09 STL A   1      32.480   8.125 134.282  0.00  0.00           H  
HETATM 2034  H10 STL A   1      35.007   9.851 137.308  0.00  0.00           H  
HETATM 2035  H11 STL A   1      34.871  12.053 136.167  0.00  0.00           H  
CONECT 2007 2009 2012 2015
CONECT 2008 2021 2024
CONECT 2009 2007 2011 2027
CONECT 2010 2011 2025
CONECT 2011 2009 2010 2013
CONECT 2012 2007 2026
CONECT 2013 2011 2014 2028
CONECT 2014 2013 2015 2016
CONECT 2015 2007 2014 2029
CONECT 2016 2014 2017 2030
CONECT 2017 2016 2018 2031
CONECT 2018 2017 2019 2023
CONECT 2019 2018 2020 2032
CONECT 2020 2019 2021 2033
CONECT 2021 2008 2020 2022
CONECT 2022 2021 2023 2034
CONECT 2023 2018 2022 2035
CONECT 2024 2008
CONECT 2025 2010
CONECT 2026 2012
CONECT 2027 2009
CONECT 2028 2013
CONECT 2029 2015
CONECT 2030 2016
CONECT 2031 2017
CONECT 2032 2019
CONECT 2033 2020
CONECT 2034 2022
CONECT 2035 2023
END
